# Supplementary material for: cis-6-Bromo-4-(1-methyl-1H-indol-3-yl)-10,10a-dihydro-1H,4H-2,9-dioxa-3-aza­benz[f]azulene
Source: Acta Crystallogr Sect E Struct Rep Online. 2011 Jan 29;67(Pt 2):o517. doi: 10.1107/S1600536811003084 (PMC3051555; doi:10.1107/S1600536811003084)
Supplement: Supplementary file 1 [file e-67-0o517-sup1.cif]

##############################################################################
###                                                                        ###
###        Electronic paper (Acta Crystallographica Section E)             ###
###                                                                        ###
##############################################################################
#                                                                            #
# This CIF contains the data in a paper accepted for publication in Acta     #
# Crystallographica Section E. It conforms to the requirements of Notes      #
# for Authors for Section E, and has been peer reviewed under the auspices   #
# of the IUCr Commission on Journals.                                        #
#                                                                            #
# Full details of the Crystallographic Information File format               #
# are given in the paper "The Crystallographic Information File (CIF):       #
# a New Standard Archive File for Crystallography" by S. R. Hall, F. H.      #
# Allen and I. D. Brown [Acta Cryst. (1991), A47, 655-685].                  #
#                                                                            #
# The current version of the core CIF dictionary is obtainable from          #
# ftp://ftp.iucr.org/pub/cif_core.dic. The current version number is 2.4.    #
#                                                                            #
# Software is freely available for graphical display of the structure(s) in  #
# this CIF.  For information consult the CIF home page http://www.iucr.org/  #
# cif/home.html                                                              #
#                                                                            #
# This file may be used for bona fide research purposes within the           #
# scientific community so long as proper attribution is given to the journal # 
# article from which it was obtained.                                        #
#                                                                            #
##############################################################################
                                             
data_global
_audit_creation_method     'SHELXL97'
_journal_date_recd_electronic     2010-11-30
_journal_date_accepted     2011-01-24
_journal_name_full     'Acta Crystallographica, Section E'
_journal_year     2011
_journal_volume     67
_journal_issue      2
_journal_page_first     o517
_journal_page_last     o517
_journal_paper_category     QO
_journal_coeditor_code     RK2253
_publ_contact_author_name     'K. Sethusankar'
_publ_contact_author_address
;
   Department of Physics
   RKM Vivekananda College (Autonomous)
   Chennai - 600 004
   India.
;
_publ_contact_author_email     'ksethusankar@yahoo.co.in'
_publ_contact_author_fax     '044 091 2499 3057'
_publ_contact_author_phone     '044 091 24484170'
_publ_section_title
;\
<i>cis</i>-6-Bromo-4-(1-methyl-1<i>H</i>-indol-3-yl)-10,10a-dihydro-1<i>H</i>,\
4<i>H</i>-2,9-dioxa-3-azabenz[<i>f</i>]azulene
;
loop_
    _publ_author_name
    _publ_author_address
    'P. Narayanan'
;
Department of Physics
RKM Vivekananda College (Autonomous)
Chennai 600 004
India
;
    'K. Sethusankar'
;
Department of Physics
RKM Vivekananda College (Autonomous)
Chennai 600 004
India
;
    'K. Ramachandiran'
;
Organic Chemistry Division
Central Leather Research Institute
Adyar
Chennai 600 020
India
;
    'P. T. Perumal'
;
Organic Chemistry Division
Central Leather Research Institute
Adyar
Chennai 600 020
India
;
data_I
_audit_creation_method     'SHELXL97'
_chemical_name_systematic
;
<i>cis</i>-6-Bromo-4-(1-methyl-1<i>H</i>-indol-3-yl)-10,10a-dihydro-
1<i>H</i>,4<i>H</i>-2,9-dioxa-3-azabenz[<i>f</i>]azulene
;
_chemical_name_common     ?
_chemical_formula_moiety     'C20 H17 Br N2 O2'
_chemical_formula_sum     'C20 H17 Br N2 O2'
_chemical_formula_iupac     'C20 H17 Br N2 O2'
_chemical_formula_weight     397.26
_chemical_melting_point     ?
_symmetry_cell_setting     monoclinic
_symmetry_space_group_name_H-M     'P 21/c'
_symmetry_space_group_name_Hall     '-P 2ybc'
loop_
    _symmetry_equiv_pos_as_xyz
    'x, y, z'
    '-x, y+1/2, -z+1/2'
    '-x, -y, -z'
    'x, -y-1/2, z-1/2'
_cell_length_a     12.5772(4)
_cell_length_b     14.7746(5)
_cell_length_c     9.2168(3)
_cell_angle_alpha     90.00
_cell_angle_beta     97.193(2)
_cell_angle_gamma     90.00
_cell_volume     1699.22(10)
_cell_formula_units_Z     4
_cell_measurement_reflns_used     4461
_cell_measurement_theta_min     0.996
_cell_measurement_theta_max     28.92
_cell_measurement_temperature     295(2)
_exptl_crystal_description     'Block'
_exptl_crystal_colour     'Yellow'
_exptl_crystal_size_max     0.30
_exptl_crystal_size_mid     0.20
_exptl_crystal_size_min     0.20
_exptl_crystal_density_diffrn     1.553
_exptl_crystal_density_meas     ?
_exptl_crystal_density_method     'not measured'
_exptl_crystal_F_000     808
_exptl_absorpt_coefficient_mu     2.435
_exptl_absorpt_correction_type     none
_exptl_absorpt_process_details     ?
_exptl_absorpt_correction_T_min     ?
_exptl_absorpt_correction_T_max     ?
_exptl_special_details
;
;
_diffrn_ambient_temperature     295(2)
_diffrn_radiation_type     'MoK\a'
_diffrn_radiation_wavelength     0.71073
_diffrn_radiation_source     'fine-focus sealed tube'
_diffrn_radiation_monochromator     'graphite'
_diffrn_measurement_device_type     'Bruker Kappa APEXII CCD'
_diffrn_measurement_method     \w
_diffrn_detector_area_resol_mean     ?
_diffrn_reflns_number     21255
_diffrn_reflns_av_R_equivalents     0.0407
_diffrn_reflns_av_sigmaI/netI     0.0374
_diffrn_reflns_theta_min     2.62
_diffrn_reflns_theta_max     28.92
_diffrn_reflns_theta_full     28.92
_diffrn_measured_fraction_theta_max     0.996
_diffrn_measured_fraction_theta_full     0.996
_diffrn_reflns_limit_h_min     -16
_diffrn_reflns_limit_h_max     17
_diffrn_reflns_limit_k_min     -19
_diffrn_reflns_limit_k_max     20
_diffrn_reflns_limit_l_min     -12
_diffrn_reflns_limit_l_max     12
_diffrn_standards_number     ?
_diffrn_standards_interval_count     ?
_diffrn_standards_interval_time     ?
_diffrn_standards_decay_%     ?
_refine_special_details
;
 Refinement of <i>F</i>^2^ against ALL reflections. The weighted
 <i>R</i>-factor <i>wR</i> and goodness of fit <i>S</i> are based on
 <i>F</i>^2^, conventional <i>R</i>-factors <i>R</i> are based on <i>F</i>,
 with <i>F</i> set to zero for negative <i>F</i>^2^. The threshold expression
 of <i>F</i>^2^ > \s(<i>F</i>^2^) is used only for calculating
 <i>R</i>-factors(gt) <i>etc</i>. and is not relevant to the choice of
 reflections for refinement. <i>R</i>-factors based on <i>F</i>^2^ are
 statistically about twice as large as those based on <i>F</i>, and
 <i>R</i>-factors based on ALL data will be even larger.
;
_reflns_number_total     4461
_reflns_number_gt     2831
_reflns_threshold_expression     I>2\s(I)
_refine_ls_structure_factor_coef     Fsqd
_refine_ls_matrix_type     full
_refine_ls_R_factor_all     0.0791
_refine_ls_R_factor_gt     0.0392
_refine_ls_wR_factor_gt     0.0856
_refine_ls_wR_factor_ref     0.0988
_refine_ls_goodness_of_fit_ref     1.002
_refine_ls_restrained_S_all     1.002
_refine_ls_number_reflns     4461
_refine_ls_number_parameters     227
_refine_ls_number_restraints     0
_refine_ls_hydrogen_treatment     constr
_refine_ls_weighting_scheme     calc
_refine_ls_weighting_details
         'calc w=1/[\s^2^(Fo^2^)+(0.0406P)^2^+0.6061P] where P=(Fo^2^+2Fc^2^)/3'
_atom_sites_solution_hydrogens     geom
_atom_sites_solution_primary     direct
_atom_sites_solution_secondary     difmap
_refine_ls_shift/su_max     0.005
_refine_ls_shift/su_mean     0.000
_refine_diff_density_max     0.450
_refine_diff_density_min     -0.382
_refine_ls_extinction_method     'none'
_refine_ls_extinction_coef     ?
loop_
    _atom_type_symbol
    _atom_type_description
    _atom_type_scat_dispersion_real
    _atom_type_scat_dispersion_imag
    _atom_type_scat_source
    'C' 'C' 0.0033 0.0016
                         'International Tables Vol C Tables 4.2.6.8 and 6.1.1.4'
    'H' 'H' 0.0000 0.0000
                         'International Tables Vol C Tables 4.2.6.8 and 6.1.1.4'
    'N' 'N' 0.0061 0.0033
                         'International Tables Vol C Tables 4.2.6.8 and 6.1.1.4'
    'O' 'O' 0.0106 0.0060
                         'International Tables Vol C Tables 4.2.6.8 and 6.1.1.4'
    'Br' 'Br' -0.2901 2.4595
                         'International Tables Vol C Tables 4.2.6.8 and 6.1.1.4'
_computing_data_collection     '<i>APEX2</i> (Bruker, 2004)'
_computing_cell_refinement     '<i>SAINT</i> (Bruker, 2004)'
_computing_data_reduction     '<i>SAINT</i> (Bruker, 2004)'
_computing_structure_solution     '<i>SHELXS97</i> (Sheldrick, 2008)'
_computing_structure_refinement     '<i>SHELXL97</i> (Sheldrick, 2008)'
_computing_molecular_graphics     '<i>ORTEP-3</i> (Farrugia, 1997)'
_computing_publication_material
              '<i>SHELXL97</i> (Sheldrick, 2008) and <i>PLATON</i> (Spek, 2009)'
loop_
    _atom_site_type_symbol
    _atom_site_label
    _atom_site_fract_x
    _atom_site_fract_y
    _atom_site_fract_z
    _atom_site_U_iso_or_equiv
    _atom_site_adp_type
    _atom_site_calc_flag
    _atom_site_refinement_flags
    _atom_site_occupancy
    _atom_site_disorder_assembly
    _atom_site_disorder_group
    C C1 0.55355(16) 0.06019(14) 0.8437(2) 0.0372(5) Uani d . 1 . .
    C C2 0.49922(18) 0.02980(16) 0.7116(2) 0.0488(6) Uani d . 1 . .
    H H2 0.5295 -0.0140 0.6571 0.059 Uiso calc R 1 . .
    C C3 0.4004(2) 0.06538(19) 0.6630(3) 0.0590(7) Uani d . 1 . .
    H H3 0.3635 0.0448 0.5756 0.071 Uiso calc R 1 . .
    C C4 0.35459(19) 0.13168(18) 0.7423(3) 0.0577(6) Uani d . 1 . .
    H H4 0.2876 0.1547 0.7065 0.069 Uiso calc R 1 . .
    C C5 0.40554(19) 0.16370(16) 0.8712(3) 0.0501(6) Uani d . 1 . .
    H H5 0.3748 0.2084 0.9235 0.060 Uiso calc R 1 . .
    C C6 0.50518(17) 0.12714(14) 0.9219(2) 0.0403(5) Uani d . 1 . .
    C C7 0.5531(2) 0.20897(19) 1.1594(3) 0.0710(8) Uani d . 1 . .
    H H7A 0.5497 0.2692 1.1201 0.107 Uiso calc R 1 . .
    H H7B 0.6102 0.2053 1.2387 0.107 Uiso calc R 1 . .
    H H7C 0.4864 0.1945 1.1945 0.107 Uiso calc R 1 . .
    C C8 0.66164(18) 0.09158(15) 1.0478(2) 0.0432(5) Uani d . 1 . .
    H H8 0.7191 0.0912 1.1218 0.052 Uiso calc R 1 . .
    C C9 0.65405(16) 0.03903(13) 0.9262(2) 0.0360(4) Uani d . 1 . .
    C C10 0.73020(16) -0.03183(13) 0.8837(2) 0.0361(5) Uani d . 1 . .
    H H10 0.6881 -0.0875 0.8665 0.043 Uiso calc R 1 . .
    C C11 0.82340(16) -0.05514(14) 0.9955(2) 0.0391(5) Uani d . 1 . .
    C C12 0.9709(3) -0.12919(19) 1.1159(3) 0.0701(8) Uani d . 1 . .
    H H12A 0.9722 -0.1753 1.1911 0.084 Uiso calc R 1 . .
    H H12B 1.0386 -0.1306 1.0759 0.084 Uiso calc R 1 . .
    C C13 0.8786(2) -0.14544(15) 0.9967(3) 0.0513(6) Uani d . 1 . .
    H H13 0.8316 -0.1930 1.0265 0.062 Uiso calc R 1 . .
    C C14 0.9178(2) -0.17035(18) 0.8540(3) 0.0606(7) Uani d . 1 . .
    H H14A 0.9755 -0.1298 0.8368 0.073 Uiso calc R 1 . .
    H H14B 0.9466 -0.2313 0.8614 0.073 Uiso calc R 1 . .
    C C15 0.82539(17) -0.07968(15) 0.6713(2) 0.0428(5) Uani d . 1 . .
    C C16 0.86662(18) -0.06373(18) 0.5428(2) 0.0532(6) Uani d . 1 . .
    H H16 0.8988 -0.1106 0.4971 0.064 Uiso calc R 1 . .
    C C17 0.86065(18) 0.0213(2) 0.4810(2) 0.0547(6) Uani d . 1 . .
    H H17 0.8874 0.0322 0.3930 0.066 Uiso calc R 1 . .
    C C18 0.81440(17) 0.08935(17) 0.5523(2) 0.0456(5) Uani d . 1 . .
    C C19 0.77092(16) 0.07430(14) 0.6800(2) 0.0375(5) Uani d . 1 . .
    H H19 0.7387 0.1215 0.7251 0.045 Uiso calc R 1 . .
    C C20 0.77544(15) -0.01140(14) 0.7409(2) 0.0351(4) Uani d . 1 . .
    N N1 0.57283(15) 0.14517(12) 1.0459(2) 0.0453(4) Uani d . 1 . .
    N N2 0.86495(15) -0.00096(15) 1.0909(2) 0.0554(5) Uani d . 1 . .
    O O1 0.95362(15) -0.04308(15) 1.17437(19) 0.0769(6) Uani d . 1 . .
    O O2 0.83522(14) -0.16586(11) 0.73157(18) 0.0571(4) Uani d . 1 . .
    Br Br1 0.80960(3) 0.20837(2) 0.47468(3) 0.07806(14) Uani d . 1 . .
loop_
    _atom_site_aniso_label
    _atom_site_aniso_U_11
    _atom_site_aniso_U_22
    _atom_site_aniso_U_33
    _atom_site_aniso_U_12
    _atom_site_aniso_U_13
    _atom_site_aniso_U_23
    C1 0.0354(11) 0.0388(11) 0.0401(11) -0.0033(9) 0.0158(9) 0.0016(9)
    C2 0.0451(13) 0.0560(14) 0.0472(12) -0.0074(11) 0.0133(11) -0.0055(10)
    C3 0.0435(14) 0.0775(18) 0.0559(14) -0.0078(13) 0.0055(11) -0.0018(13)
    C4 0.0366(13) 0.0696(17) 0.0678(16) 0.0011(12) 0.0101(12) 0.0145(14)
    C5 0.0419(13) 0.0494(13) 0.0634(15) 0.0022(11) 0.0233(12) 0.0084(11)
    C6 0.0380(12) 0.0398(11) 0.0460(12) -0.0036(9) 0.0167(10) 0.0026(9)
    C7 0.0712(19) 0.0711(18) 0.0731(18) 0.0136(14) 0.0177(15) -0.0307(14)
    C8 0.0414(12) 0.0468(12) 0.0428(11) 0.0006(10) 0.0108(9) -0.0070(9)
    C9 0.0380(11) 0.0338(10) 0.0386(10) -0.0034(9) 0.0147(9) -0.0006(8)
    C10 0.0404(11) 0.0326(10) 0.0373(10) -0.0035(9) 0.0123(9) -0.0023(8)
    C11 0.0416(12) 0.0413(12) 0.0369(11) -0.0009(9) 0.0155(9) 0.0031(9)
    C12 0.080(2) 0.0640(18) 0.0634(16) 0.0128(15) -0.0033(15) 0.0193(14)
    C13 0.0583(15) 0.0387(12) 0.0571(14) 0.0024(11) 0.0079(12) 0.0104(10)
    C14 0.0653(17) 0.0479(14) 0.0683(16) 0.0204(13) 0.0070(14) -0.0012(12)
    C15 0.0377(12) 0.0474(13) 0.0429(11) 0.0012(10) 0.0038(9) -0.0121(10)
    C16 0.0411(13) 0.0760(18) 0.0442(12) 0.0020(12) 0.0116(10) -0.0231(12)
    C17 0.0385(13) 0.094(2) 0.0334(11) -0.0071(13) 0.0114(9) -0.0054(12)
    C18 0.0342(12) 0.0657(15) 0.0368(11) -0.0094(10) 0.0048(9) 0.0049(10)
    C19 0.0333(11) 0.0456(12) 0.0341(10) -0.0025(9) 0.0065(8) -0.0032(9)
    C20 0.0304(10) 0.0428(11) 0.0325(10) -0.0022(9) 0.0057(8) -0.0069(8)
    N1 0.0453(11) 0.0444(10) 0.0488(10) 0.0039(8) 0.0158(9) -0.0110(8)
    N2 0.0421(11) 0.0735(14) 0.0504(11) 0.0127(10) 0.0054(9) -0.0159(10)
    O1 0.0582(11) 0.1117(16) 0.0574(10) 0.0313(11) -0.0067(9) -0.0287(11)
    O2 0.0644(11) 0.0422(9) 0.0642(10) 0.0073(8) 0.0056(9) -0.0151(8)
    Br1 0.0801(2) 0.0842(2) 0.0702(2) -0.01674(16) 0.01064(15) 0.03257(15)
_geom_special_details
;
 All s.u.'s (except the s.u. in the dihedral angle between two l.s. planes)
 are estimated using the full covariance matrix. The cell s.u.'s are taken
 into account individually in the estimation of s.u.'s in distances, angles
 and torsion angles; correlations between s.u.'s in cell parameters are only
 used when they are defined by crystal symmetry. An approximate (isotropic)
 treatment of cell s.u.'s is used for estimating s.u.'s involving l.s. planes.
;
loop_
    _geom_bond_atom_site_label_1
    _geom_bond_atom_site_label_2
    _geom_bond_site_symmetry_2
    _geom_bond_distance
    _geom_bond_publ_flag
    C1 C2 . 1.394(3) ?
    C1 C6 . 1.407(3) ?
    C1 C9 . 1.426(3) ?
    C2 C3 . 1.371(3) ?
    C2 H2 . 0.9300 ?
    C3 C4 . 1.390(4) ?
    C3 H3 . 0.9300 ?
    C4 C5 . 1.362(4) ?
    C4 H4 . 0.9300 ?
    C5 C6 . 1.391(3) ?
    C5 H5 . 0.9300 ?
    C6 N1 . 1.363(3) ?
    C7 N1 . 1.453(3) ?
    C7 H7A . 0.9600 ?
    C7 H7B . 0.9600 ?
    C7 H7C . 0.9600 ?
    C8 C9 . 1.356(3) ?
    C8 N1 . 1.367(3) ?
    C8 H8 . 0.9300 ?
    C9 C10 . 1.504(3) ?
    C10 C11 . 1.501(3) ?
    C10 C20 . 1.528(3) ?
    C10 H10 . 0.9800 ?
    C11 N2 . 1.254(3) ?
    C11 C13 . 1.503(3) ?
    C12 O1 . 1.409(3) ?
    C12 C13 . 1.514(4) ?
    C12 H12A . 0.9700 ?
    C12 H12B . 0.9700 ?
    C13 C14 . 1.507(3) ?
    C13 H13 . 0.9800 ?
    C14 O2 . 1.436(3) ?
    C14 H14A . 0.9700 ?
    C14 H14B . 0.9700 ?
    C15 C16 . 1.371(3) ?
    C15 C20 . 1.388(3) ?
    C15 O2 . 1.389(3) ?
    C16 C17 . 1.378(4) ?
    C16 H16 . 0.9300 ?
    C17 C18 . 1.370(3) ?
    C17 H17 . 0.9300 ?
    C18 C19 . 1.377(3) ?
    C18 Br1 . 1.897(2) ?
    C19 C20 . 1.383(3) ?
    C19 H19 . 0.9300 ?
    N2 O1 . 1.417(3) ?
loop_
    _geom_angle_atom_site_label_1
    _geom_angle_atom_site_label_2
    _geom_angle_atom_site_label_3
    _geom_angle_site_symmetry_1
    _geom_angle_site_symmetry_3
    _geom_angle
    _geom_angle_publ_flag
    C2 C1 C6 . . 118.6(2) ?
    C2 C1 C9 . . 134.5(2) ?
    C6 C1 C9 . . 106.97(18) ?
    C3 C2 C1 . . 119.1(2) ?
    C3 C2 H2 . . 120.4 ?
    C1 C2 H2 . . 120.4 ?
    C2 C3 C4 . . 121.1(2) ?
    C2 C3 H3 . . 119.4 ?
    C4 C3 H3 . . 119.4 ?
    C5 C4 C3 . . 121.5(2) ?
    C5 C4 H4 . . 119.2 ?
    C3 C4 H4 . . 119.2 ?
    C4 C5 C6 . . 117.6(2) ?
    C4 C5 H5 . . 121.2 ?
    C6 C5 H5 . . 121.2 ?
    N1 C6 C5 . . 130.4(2) ?
    N1 C6 C1 . . 107.61(18) ?
    C5 C6 C1 . . 122.0(2) ?
    N1 C7 H7A . . 109.5 ?
    N1 C7 H7B . . 109.5 ?
    H7A C7 H7B . . 109.5 ?
    N1 C7 H7C . . 109.5 ?
    H7A C7 H7C . . 109.5 ?
    H7B C7 H7C . . 109.5 ?
    C9 C8 N1 . . 110.37(19) ?
    C9 C8 H8 . . 124.8 ?
    N1 C8 H8 . . 124.8 ?
    C8 C9 C1 . . 106.33(18) ?
    C8 C9 C10 . . 129.23(19) ?
    C1 C9 C10 . . 124.37(18) ?
    C11 C10 C9 . . 116.69(17) ?
    C11 C10 C20 . . 107.08(16) ?
    C9 C10 C20 . . 113.88(16) ?
    C11 C10 H10 . . 106.1 ?
    C9 C10 H10 . . 106.1 ?
    C20 C10 H10 . . 106.1 ?
    N2 C11 C10 . . 123.8(2) ?
    N2 C11 C13 . . 114.2(2) ?
    C10 C11 C13 . . 121.93(19) ?
    O1 C12 C13 . . 106.2(2) ?
    O1 C12 H12A . . 110.5 ?
    C13 C12 H12A . . 110.5 ?
    O1 C12 H12B . . 110.5 ?
    C13 C12 H12B . . 110.5 ?
    H12A C12 H12B . . 108.7 ?
    C11 C13 C14 . . 114.31(19) ?
    C11 C13 C12 . . 100.1(2) ?
    C14 C13 C12 . . 111.6(2) ?
    C11 C13 H13 . . 110.2 ?
    C14 C13 H13 . . 110.2 ?
    C12 C13 H13 . . 110.2 ?
    O2 C14 C13 . . 113.0(2) ?
    O2 C14 H14A . . 109.0 ?
    C13 C14 H14A . . 109.0 ?
    O2 C14 H14B . . 109.0 ?
    C13 C14 H14B . . 109.0 ?
    H14A C14 H14B . . 107.8 ?
    C16 C15 C20 . . 121.1(2) ?
    C16 C15 O2 . . 118.6(2) ?
    C20 C15 O2 . . 120.29(19) ?
    C15 C16 C17 . . 120.5(2) ?
    C15 C16 H16 . . 119.8 ?
    C17 C16 H16 . . 119.8 ?
    C18 C17 C16 . . 118.4(2) ?
    C18 C17 H17 . . 120.8 ?
    C16 C17 H17 . . 120.8 ?
    C17 C18 C19 . . 122.0(2) ?
    C17 C18 Br1 . . 119.66(16) ?
    C19 C18 Br1 . . 118.37(18) ?
    C18 C19 C20 . . 119.6(2) ?
    C18 C19 H19 . . 120.2 ?
    C20 C19 H19 . . 120.2 ?
    C19 C20 C15 . . 118.41(18) ?
    C19 C20 C10 . . 121.97(17) ?
    C15 C20 C10 . . 119.59(18) ?
    C6 N1 C8 . . 108.71(17) ?
    C6 N1 C7 . . 125.9(2) ?
    C8 N1 C7 . . 125.4(2) ?
    C11 N2 O1 . . 109.3(2) ?
    C12 O1 N2 . . 109.74(18) ?
    C15 O2 C14 . . 112.10(18) ?
loop_
    _geom_torsion_atom_site_label_1
    _geom_torsion_atom_site_label_2
    _geom_torsion_atom_site_label_3
    _geom_torsion_atom_site_label_4
    _geom_torsion_site_symmetry_1
    _geom_torsion_site_symmetry_2
    _geom_torsion_site_symmetry_3
    _geom_torsion_site_symmetry_4
    _geom_torsion
    _geom_torsion_publ_flag
    C6 C1 C2 C3 . . . . -0.6(3) ?
    C9 C1 C2 C3 . . . . 179.6(2) ?
    C1 C2 C3 C4 . . . . 0.8(4) ?
    C2 C3 C4 C5 . . . . -0.2(4) ?
    C3 C4 C5 C6 . . . . -0.5(3) ?
    C4 C5 C6 N1 . . . . -179.3(2) ?
    C4 C5 C6 C1 . . . . 0.7(3) ?
    C2 C1 C6 N1 . . . . 179.84(18) ?
    C9 C1 C6 N1 . . . . -0.3(2) ?
    C2 C1 C6 C5 . . . . -0.2(3) ?
    C9 C1 C6 C5 . . . . 179.70(19) ?
    N1 C8 C9 C1 . . . . -0.7(2) ?
    N1 C8 C9 C10 . . . . -177.85(19) ?
    C2 C1 C9 C8 . . . . -179.5(2) ?
    C6 C1 C9 C8 . . . . 0.6(2) ?
    C2 C1 C9 C10 . . . . -2.2(4) ?
    C6 C1 C9 C10 . . . . 177.92(17) ?
    C8 C9 C10 C11 . . . . 6.3(3) ?
    C1 C9 C10 C11 . . . . -170.40(18) ?
    C8 C9 C10 C20 . . . . -119.3(2) ?
    C1 C9 C10 C20 . . . . 64.0(2) ?
    C9 C10 C11 N2 . . . . -28.3(3) ?
    C20 C10 C11 N2 . . . . 100.7(2) ?
    C9 C10 C11 C13 . . . . 154.99(18) ?
    C20 C10 C11 C13 . . . . -76.1(2) ?
    N2 C11 C13 C14 . . . . -122.5(2) ?
    C10 C11 C13 C14 . . . . 54.6(3) ?
    N2 C11 C13 C12 . . . . -3.1(3) ?
    C10 C11 C13 C12 . . . . 173.93(19) ?
    O1 C12 C13 C11 . . . . 5.4(3) ?
    O1 C12 C13 C14 . . . . 126.8(2) ?
    C11 C13 C14 O2 . . . . -53.8(3) ?
    C12 C13 C14 O2 . . . . -166.5(2) ?
    C20 C15 C16 C17 . . . . 1.0(3) ?
    O2 C15 C16 C17 . . . . -178.6(2) ?
    C15 C16 C17 C18 . . . . 1.1(3) ?
    C16 C17 C18 C19 . . . . -2.3(3) ?
    C16 C17 C18 Br1 . . . . 177.58(17) ?
    C17 C18 C19 C20 . . . . 1.3(3) ?
    Br1 C18 C19 C20 . . . . -178.55(15) ?
    C18 C19 C20 C15 . . . . 0.8(3) ?
    C18 C19 C20 C10 . . . . 178.98(18) ?
    C16 C15 C20 C19 . . . . -1.9(3) ?
    O2 C15 C20 C19 . . . . 177.61(18) ?
    C16 C15 C20 C10 . . . . 179.84(19) ?
    O2 C15 C20 C10 . . . . -0.6(3) ?
    C11 C10 C20 C19 . . . . -113.4(2) ?
    C9 C10 C20 C19 . . . . 17.1(3) ?
    C11 C10 C20 C15 . . . . 64.8(2) ?
    C9 C10 C20 C15 . . . . -164.68(18) ?
    C5 C6 N1 C8 . . . . 179.9(2) ?
    C1 C6 N1 C8 . . . . -0.1(2) ?
    C5 C6 N1 C7 . . . . 1.3(4) ?
    C1 C6 N1 C7 . . . . -178.7(2) ?
    C9 C8 N1 C6 . . . . 0.5(2) ?
    C9 C8 N1 C7 . . . . 179.1(2) ?
    C10 C11 N2 O1 . . . . -177.52(18) ?
    C13 C11 N2 O1 . . . . -0.6(3) ?
    C13 C12 O1 N2 . . . . -6.2(3) ?
    C11 N2 O1 C12 . . . . 4.4(3) ?
    C16 C15 O2 C14 . . . . 103.6(2) ?
    C20 C15 O2 C14 . . . . -75.9(3) ?
    C13 C14 O2 C15 . . . . 87.0(3) ?
loop_
    _geom_hbond_atom_site_label_D
    _geom_hbond_atom_site_label_H
    _geom_hbond_atom_site_label_A
    _geom_hbond_site_symmetry_A
    _geom_hbond_distance_DH
    _geom_hbond_distance_HA
    _geom_hbond_distance_DA
    _geom_hbond_angle_DHA
    C17 H17 O1 1_554 0.93 2.53 3.329(3) 144
    C3 H3 Cg2 3_656 0.93 2.79 3.653(3) 155
    C7 H7A Cg1 4_555 0.96 2.92 3.427(3) 114
