# Supplementary material for: cis-6-Bromo-4-(1-methyl-1H-indol-3-yl)-10,10a-dihydro-1H,4H-2,9-dioxa-3-aza­benz[f]azulene
Source: Acta Crystallogr Sect E Struct Rep Online. 2011 Jan 29;67(Pt 2):o517. doi: 10.1107/S1600536811003084 (PMC3051555; doi:10.1107/S1600536811003084)
Supplement: Supplementary file 2 [file e-67-0o517-Isup2.hkl]

#
# h,k,l, Fc-squared, Fo-squared, sigma(Fo-squared) and status flag
#
data_I
_shelx_title ' sethuoct22 in P2(1)/c'
_shelx_refln_list_code          4
_shelx_F_calc_maximum      208.83
_exptl_crystal_F_000       808.00
_reflns_d_resolution_high  0.7349
 
loop_
 _symmetry_equiv_pos_as_xyz
 'x, y, z'
 '-x, y+1/2, -z+1/2'
 '-x, -y, -z'
 'x, -y-1/2, z-1/2'
 
_cell_length_a    12.5772
_cell_length_b    14.7746
_cell_length_c     9.2168
_cell_angle_alpha  90.000
_cell_angle_beta   97.193
_cell_angle_gamma  90.000
 
_shelx_F_squared_multiplier     1.000
 
loop_
 _refln_index_h
 _refln_index_k
 _refln_index_l
 _refln_F_squared_calc
 _refln_F_squared_meas
 _refln_F_squared_sigma
 _refln_observed_status
   2   0   0     4879.81     5090.32     80.71 o
   3   0   0    43609.52    41710.06   1067.61 o
   4   0   0     2178.38     2341.21     47.11 o
   5   0   0    11105.33    10673.47    306.59 o
   6   0   0     6322.73     6210.92    155.99 o
   7   0   0      395.47      401.64     12.98 o
   8   0   0     1938.94     1886.53     54.11 o
   9   0   0      274.83      305.84     12.25 o
  10   0   0       34.37       48.18      7.18 o
  11   0   0       27.83       -6.24     13.05 o
  12   0   0       28.33       37.05     16.32 o
  13   0   0      741.22      668.74     35.21 o
  14   0   0        6.64       36.13     18.63 o
  15   0   0        6.14       13.92     20.07 o
  16   0   0       16.03       23.69     24.00 o
   2   1   0       56.22       62.38      1.15 o
   3   1   0     7063.71     7119.22     94.33 o
   4   1   0    16155.82    15698.96    224.13 o
   5   1   0      219.68      241.41      4.85 o
   6   1   0     1052.81      999.41     18.56 o
   7   1   0     3109.96     3318.96     48.49 o
   8   1   0      999.84      961.03     18.24 o
   9   1   0     1544.24     1516.01     29.02 o
  10   1   0       29.28       29.45      6.71 o
  11   1   0       62.55       63.79     10.60 o
  12   1   0      397.83      401.29     18.37 o
  13   1   0       14.90        9.20     11.98 o
  14   1   0       38.38       43.73     13.75 o
  15   1   0       34.09       57.84     14.83 o
  16   1   0        5.06       -3.90     25.85 o
   0   2   0     4498.09     4534.66     70.96 o
   1   2   0       78.50       79.53      1.53 o
   2   2   0      342.03      363.11      7.21 o
   3   2   0     1960.75     1905.62     25.69 o
   4   2   0       23.68       20.53      1.72 o
   5   2   0     5444.05     5313.33     76.41 o
   6   2   0       82.73       63.08      2.44 o
   7   2   0      430.87      410.29      8.88 o
   8   2   0     3360.33     3393.40     64.19 o
   9   2   0       19.18       26.28      3.85 o
  10   2   0     1183.21     1228.04     30.19 o
  11   2   0      889.75      941.53     19.18 o
  12   2   0        0.25        9.69     15.71 o
  13   2   0       29.91       20.09     12.07 o
  14   2   0       61.75       62.57     13.29 o
  15   2   0        1.42       -2.64     13.42 o
  16   2   0       12.66       15.36     15.97 o
   1   3   0     9015.76     8952.66     94.75 o
   2   3   0     8660.06     8902.99    156.09 o
   3   3   0       20.96       24.98      1.93 o
   4   3   0     3479.41     3299.44     47.82 o
   5   3   0      265.58      272.82      8.05 o
   6   3   0     1861.76     1916.90     28.42 o
   7   3   0      891.20      847.68     14.82 o
   8   3   0      656.16      724.37     12.48 o
   9   3   0      455.53      454.07     10.34 o
  10   3   0      366.41      381.30      9.67 o
  11   3   0      278.32      277.90      8.36 o
  12   3   0       74.73      110.23     10.61 o
  13   3   0        3.41       12.27     12.30 o
  14   3   0       63.81       78.68     25.81 o
  15   3   0       30.15       25.18     31.18 o
  16   3   0        0.11       -6.77     17.04 o
   0   4   0      117.45      104.28      5.75 o
   1   4   0      710.13      711.18     10.79 o
   2   4   0     3353.19     3354.24     41.96 o
   3   4   0     3546.03     3436.55     61.07 o
   4   4   0      515.89      488.66     16.33 o
   5   4   0      291.75      291.30      5.36 o
   6   4   0       49.44       54.70      3.36 o
   7   4   0       95.54      109.39      6.32 o
   8   4   0       46.40       42.93      3.51 o
   9   4   0       13.97       12.14      3.51 o
  10   4   0       11.79       22.01      5.08 o
  11   4   0        2.02        6.89      5.71 o
  12   4   0      237.29      222.09      9.12 o
  13   4   0        1.69        9.47      7.13 o
  14   4   0        8.14       16.65     13.52 o
  15   4   0       41.95       47.16     22.91 o
  16   4   0        0.08       17.19     16.90 o
   1   5   0     2226.70     2239.52     32.58 o
   2   5   0      142.93      142.67      3.46 o
   3   5   0       68.89       98.88      2.38 o
   4   5   0      119.05       85.09      3.69 o
   5   5   0      732.78      815.98     14.82 o
   6   5   0      104.61      111.13      3.40 o
   7   5   0       70.38       76.92      5.17 o
   8   5   0      888.42      891.40     14.79 o
   9   5   0        1.53        2.22      3.94 o
  10   5   0       53.22       53.23      5.66 o
  11   5   0        1.18       -5.90      5.90 o
  12   5   0       43.30       60.21      6.83 o
  13   5   0       24.12        9.65      8.01 o
  14   5   0        8.06        7.41      8.30 o
  15   5   0        6.99       28.87     17.82 o
  16   5   0        8.77       14.52     16.63 o
   0   6   0     1183.47     1269.09     27.32 o
   1   6   0      325.52      350.56      6.29 o
   2   6   0      718.31      692.22     13.13 o
   3   6   0      336.60      341.08      5.57 o
   4   6   0      400.61      370.51      9.09 o
   5   6   0      324.25      314.82     11.72 o
   6   6   0       46.38       86.68      3.92 o
   7   6   0      396.18      439.63      7.70 o
   8   6   0      302.52      324.34      6.73 o
   9   6   0       58.00       48.22      4.48 o
  10   6   0        1.89        6.14      5.47 o
  11   6   0       98.77      113.83      6.99 o
  12   6   0        4.36       12.98      6.93 o
  13   6   0        0.10        4.57      8.45 o
  14   6   0       63.19       51.37      9.46 o
  15   6   0        0.84        0.93      9.26 o
  16   6   0        7.48       22.51     17.05 o
   1   7   0      715.91      766.32     12.07 o
   2   7   0      138.11      159.06      3.74 o
   3   7   0        6.23        9.58      2.46 o
   4   7   0       55.64       60.59      3.64 o
   5   7   0      453.44      424.61      7.06 o
   6   7   0       18.39       24.71      3.25 o
   7   7   0      100.34       94.87      4.00 o
   8   7   0       70.23       63.82      4.11 o
   9   7   0       13.98       14.62      5.26 o
  10   7   0        6.40        7.86      6.38 o
  11   7   0        5.01        6.32      8.46 o
  12   7   0       51.61       35.67      7.30 o
  13   7   0       19.96        6.21      8.95 o
  14   7   0       14.57       31.72     10.54 o
  15   7   0        2.64        2.16     10.12 o
   0   8   0     2389.06     2444.85     54.88 o
   1   8   0      138.49      153.73      4.23 o
   2   8   0     1023.05     1094.34     15.62 o
   3   8   0     1454.10     1507.40     22.85 o
   4   8   0      303.80      291.36      6.10 o
   5   8   0     1356.38     1444.16     19.34 o
   6   8   0      104.17      116.91      4.32 o
   7   8   0        0.29        6.07      2.93 o
   8   8   0     1299.34     1223.01     19.71 o
   9   8   0      196.78      183.89      9.86 o
  10   8   0        2.73       -2.86      5.87 o
  11   8   0      334.62      303.46     13.89 o
  12   8   0       36.96       40.15      7.57 o
  13   8   0        5.53        3.03      9.28 o
  14   8   0      148.77      168.22     11.53 o
  15   8   0        1.58      -10.74     10.74 o
   1   9   0     2582.37     2655.77     42.71 o
   2   9   0      711.96      785.96     12.95 o
   3   9   0      657.17      605.48     10.71 o
   4   9   0      301.82      279.86      6.85 o
   5   9   0       18.24       33.67      4.46 o
   6   9   0      598.92      543.82     12.88 o
   7   9   0      451.82      443.00      8.25 o
   8   9   0       20.63       17.93      6.85 o
   9   9   0        7.34        8.60      6.94 o
  10   9   0       33.72       43.59      7.04 o
  11   9   0       31.57       18.94      8.95 o
  12   9   0       86.11       85.62      9.09 o
  13   9   0        0.16       -4.62      8.47 o
  14   9   0        3.93        0.27     10.35 o
  15   9   0       12.80      -13.86     27.18 o
   0  10   0       39.27       35.59      9.58 o
   1  10   0      311.29      298.55      7.54 o
   2  10   0     1611.42     1676.08     25.50 o
   3  10   0      935.18      853.94     14.25 o
   4  10   0      100.72      105.42      4.53 o
   5  10   0      452.06      419.44      9.86 o
   6  10   0      546.87      513.95     10.20 o
   7  10   0      210.56      168.20      5.86 o
   8  10   0      182.00      189.17      9.33 o
   9  10   0        7.73       -0.16     11.24 o
  10  10   0      125.02      132.01     25.88 o
  11  10   0       65.95       63.61      8.98 o
  12  10   0        9.98       -1.57     13.43 o
  13  10   0        0.97       -1.28     13.51 o
  14  10   0       14.69        7.41     18.84 o
   1  11   0     1745.77     1753.52     29.08 o
   2  11   0     1395.82     1383.59     23.71 o
   3  11   0       77.76       81.74      5.41 o
   4  11   0     1101.24     1057.81     19.33 o
   5  11   0     1023.41     1016.19     18.97 o
   6  11   0      127.45      121.53      6.40 o
   7  11   0      381.61      360.67     12.35 o
   8  11   0       52.22       47.41      7.99 o
   9  11   0      240.98      239.90     16.80 o
  10  11   0      181.07      196.30     16.66 o
  11  11   0        9.20       -1.37     15.09 o
  12  11   0        4.08       26.39     16.70 o
  13  11   0       39.19       28.95     17.24 o
  14  11   0       63.19        0.00     31.63 o
   0  12   0      551.62      517.13     19.44 o
   1  12   0       39.23       47.45      4.98 o
   2  12   0        5.40        7.02      6.19 o
   3  12   0       63.62       67.76      5.76 o
   4  12   0      282.00      305.99     10.94 o
   5  12   0       63.92       87.44      6.29 o
   6  12   0      263.46      288.02      9.18 o
   7  12   0      143.72      133.52      7.21 o
   8  12   0       48.62       59.53      7.79 o
   9  12   0       13.61       15.14      7.81 o
  10  12   0       14.53       24.56     15.16 o
  11  12   0       80.62       67.45     17.49 o
  12  12   0       10.68       20.87     18.15 o
  13  12   0      162.35      175.16     34.91 o
   1  13   0      416.52      438.15     16.84 o
   2  13   0       61.36       73.14      5.78 o
   3  13   0       64.00       69.28      6.14 o
   4  13   0      816.51      820.98     16.51 o
   5  13   0      200.79      198.01      8.19 o
   6  13   0       36.20       29.16      6.69 o
   7  13   0       59.42       68.19      7.00 o
   8  13   0       11.33        9.76      9.30 o
   9  13   0      170.75      206.17     40.57 o
  10  13   0       16.90        7.10     18.35 o
  11  13   0        0.78       18.73     17.29 o
  12  13   0        9.89       30.60     17.87 o
   0  14   0      559.12      524.83     27.93 o
   1  14   0       19.50       34.84     10.84 o
   2  14   0       75.19       75.75      7.97 o
   3  14   0      534.11      515.09     12.48 o
   4  14   0        5.39        7.46     10.05 o
   5  14   0      362.88      339.15     10.45 o
   6  14   0        0.71        6.95      6.98 o
   7  14   0        1.64       -0.87      8.32 o
   8  14   0       56.13       69.08      9.61 o
   9  14   0       50.79       66.97      9.81 o
  10  14   0        8.75        4.88     17.24 o
  11  14   0        5.55       16.86     20.12 o
  12  14   0       32.27       12.57     19.13 o
   1  15   0       89.92       97.33     11.49 o
   2  15   0       21.88       23.66      9.88 o
   3  15   0        7.23       28.80      7.13 o
   4  15   0       75.70       86.93      8.48 o
   5  15   0        1.21       -4.57      7.43 o
   6  15   0       58.57       75.74      9.80 o
   7  15   0       33.17       43.38     11.78 o
   8  15   0        2.07       -0.60      9.00 o
   9  15   0       53.78       31.92     17.08 o
  10  15   0        0.02        0.64     18.15 o
  11  15   0        0.51       11.54     21.16 o
   0  16   0       71.84       78.80     17.98 o
   1  16   0        0.22       -9.02     11.23 o
   2  16   0       87.90       77.25     17.74 o
   3  16   0        5.45        1.45      7.50 o
   4  16   0        1.17       -8.00      8.00 o
   5  16   0        6.36       -1.61      9.64 o
   6  16   0        1.02       -8.02      9.22 o
   7  16   0        4.93        4.47      9.30 o
   8  16   0       15.88       12.62     10.83 o
   9  16   0        1.92      -14.77     22.28 o
  10  16   0        2.60       16.26     18.76 o
   1  17   0        4.83       32.18     13.27 o
   2  17   0        8.69        9.28     17.98 o
   3  17   0        6.93       16.49     12.85 o
   4  17   0        3.80       14.35      8.53 o
   5  17   0       11.97        8.44      9.57 o
   6  17   0       22.60       47.92     10.26 o
   7  17   0        2.13        0.67     10.45 o
   8  17   0       26.00       32.23     16.76 o
   9  17   0        0.25       -0.31     27.62 o
   0  18   0        3.52        0.83     19.37 o
   1  18   0        5.68        1.69     13.57 o
   2  18   0        2.59       24.30     15.08 o
   3  18   0        7.12       -1.78     14.24 o
   4  18   0        7.88       -2.70      8.16 o
   5  18   0       17.67       24.13     13.36 o
   6  18   0       10.23       -1.29     10.64 o
   7  18   0        0.61      -11.39     11.39 o
   1  19   0       33.09       34.40     15.27 o
   2  19   0        1.14       -8.47     15.34 o
   3  19   0        5.89       -9.76     15.27 o
   4  19   0        3.60       13.14     16.06 o
   5  19   0       26.48        8.80     10.30 o
   0  20   0        1.14      -18.68     23.74 o
   1  20   0        0.50       -7.35     16.77 o
 -17   1   1       16.09       -4.26     17.44 o
 -16   1   1       25.87       39.91     15.98 o
 -15   1   1        1.81        8.03     15.04 o
 -14   1   1      164.82      166.78     16.14 o
 -13   1   1       69.13       57.24     12.93 o
 -12   1   1       52.94       64.93     11.79 o
 -11   1   1       61.28       70.23      7.86 o
 -10   1   1      459.43      466.74     10.98 o
  -9   1   1       38.96       40.46      3.61 o
  -8   1   1      320.40      364.17      7.60 o
  -7   1   1       77.39       83.22      3.41 o
  -6   1   1      647.80      602.94     10.37 o
  -5   1   1      540.04      535.52      9.21 o
  -4   1   1     1163.25     1251.06     15.13 o
  -3   1   1        5.24       17.20      2.62 o
  -2   1   1     9569.67     9073.01     95.92 o
  -1   1   1        7.10        3.88      0.60 o
   0   1   1     3723.91     3652.93     43.44 o
   1   1   1     7154.53     7467.75    104.25 o
   2   1   1      406.21      439.09      7.53 o
   3   1   1    21639.25    21858.91    511.24 o
   4   1   1     2503.38     2493.44     39.00 o
   5   1   1     1909.45     2001.41     36.26 o
   6   1   1        9.12       17.92      2.80 o
   7   1   1       22.39       18.53      2.72 o
   8   1   1      518.50      477.72      9.41 o
   9   1   1      105.25       97.09      7.80 o
  10   1   1       97.91       93.89      7.06 o
  11   1   1       25.07       23.50     13.85 o
  12   1   1       16.87        8.74     10.99 o
  13   1   1       64.58       57.52     12.54 o
  14   1   1       44.58       58.75     13.80 o
  15   1   1        1.99       13.40     15.93 o
  16   1   1        1.22      -15.89     15.97 o
 -17   2   1       11.33        5.01     17.49 o
 -16   2   1        2.13        0.02     16.21 o
 -15   2   1       69.16       62.88     15.23 o
 -14   2   1        0.52        5.88     13.64 o
 -13   2   1        3.61       -9.16     12.92 o
 -12   2   1       13.13       13.93      5.23 o
 -11   2   1        8.54        8.64      5.07 o
 -10   2   1      304.82      282.72      8.59 o
  -9   2   1      338.81      366.08     10.64 o
  -8   2   1      963.96      954.55     20.43 o
  -7   2   1        8.85       15.00      3.04 o
  -6   2   1      951.34      923.72     14.48 o
  -5   2   1        4.19        6.57      2.51 o
  -4   2   1      198.63      214.97      4.48 o
  -3   2   1      310.59      313.35      4.50 o
  -2   2   1    28718.95    28687.18    356.57 o
  -1   2   1      246.02      275.48      3.59 o
   0   2   1      712.49      758.55      7.95 o
   1   2   1    14051.54    14301.76    240.01 o
   2   2   1     5395.32     5479.23     68.32 o
   3   2   1     8800.85     8971.95    128.54 o
   4   2   1     3091.51     2975.94     43.06 o
   5   2   1      163.38      158.09      4.32 o
   6   2   1     3136.67     3155.07     45.85 o
   7   2   1     1531.04     1552.28     23.57 o
   8   2   1       84.89       92.11      6.35 o
   9   2   1      517.93      497.56      9.40 o
  10   2   1      234.53      245.41      9.92 o
  11   2   1      690.51      587.09     20.88 o
  12   2   1      130.06      137.34     12.65 o
  13   2   1       56.73       49.91     17.21 o
  14   2   1       23.84       18.30     13.87 o
  15   2   1       27.66       40.16     20.57 o
  16   2   1        0.84        9.72     16.98 o
 -16   3   1        0.30      -11.37     16.26 o
 -15   3   1       41.86       36.40     19.92 o
 -14   3   1       69.53       53.48     13.87 o
 -13   3   1      135.84      135.86     13.30 o
 -12   3   1       11.90       13.84      6.81 o
 -11   3   1      828.43      756.02     15.18 o
 -10   3   1      125.50      105.67      6.13 o
  -9   3   1      207.33      231.33      6.48 o
  -8   3   1     3042.00     3024.44     44.59 o
  -7   3   1      802.37      841.63     16.37 o
  -6   3   1     3665.69     3525.97     47.44 o
  -5   3   1     5338.01     5591.97     69.74 o
  -4   3   1       88.08       90.05      2.22 o
  -3   3   1     3954.43     3834.13     64.64 o
  -2   3   1    38540.94    37940.47    469.70 o
  -1   3   1     6764.05     7296.78     80.86 o
   0   3   1      184.94      227.03      3.03 o
   1   3   1      202.68      213.69      3.82 o
   2   3   1     1390.20     1365.30     24.75 o
   3   3   1      224.51      199.93      4.42 o
   4   3   1     1427.51     1490.30     24.28 o
   5   3   1      827.72      711.59     11.26 o
   6   3   1      923.56     1002.41     15.54 o
   7   3   1      319.26      286.49      6.38 o
   8   3   1      365.89      334.02     11.71 o
   9   3   1       74.95       82.39      4.46 o
  10   3   1       11.24        8.80      4.93 o
  11   3   1      556.72      538.17     11.83 o
  12   3   1      126.81      110.65      7.78 o
  13   3   1       17.99       18.20     11.61 o
  14   3   1       48.14       40.61     13.38 o
  15   3   1        0.87       11.09     14.34 o
  16   3   1        6.79       -7.33     31.24 o
 -16   4   1        5.60        3.25     27.88 o
 -15   4   1        5.18        2.09     32.99 o
 -14   4   1       97.71       81.22      8.16 o
 -13   4   1        0.46       -1.18      7.57 o
 -12   4   1      114.73      114.07      7.37 o
 -11   4   1       84.95       78.57      6.48 o
 -10   4   1        6.61        2.47      5.37 o
  -9   4   1      441.85      447.22     10.73 o
  -8   4   1        2.07        8.36      3.63 o
  -7   4   1     1596.78     1581.60     24.13 o
  -6   4   1     1048.05     1039.21     15.11 o
  -5   4   1     3605.44     3739.68     47.09 o
  -4   4   1     2699.39     2700.28     39.41 o
  -3   4   1     2356.35     2548.27     28.76 o
  -2   4   1       66.22       84.92      2.66 o
  -1   4   1     9040.60     9126.60    101.12 o
   0   4   1     8090.92     8448.56     98.69 o
   1   4   1     7051.20     7346.50    122.32 o
   2   4   1     3661.05     3597.91     45.05 o
   3   4   1      660.54      621.73     12.37 o
   4   4   1     1435.13     1307.07     21.73 o
   5   4   1      715.48      722.22     15.71 o
   6   4   1      911.94      860.47     13.60 o
   7   4   1      117.72      109.86      5.43 o
   8   4   1      882.17      872.49     14.41 o
   9   4   1      421.96      397.58      9.55 o
  10   4   1       64.95       92.14      5.87 o
  11   4   1       58.02       51.30      6.00 o
  12   4   1       87.89       75.82      8.12 o
  13   4   1       17.58       34.11      6.50 o
  14   4   1       64.63       76.99     13.93 o
  15   4   1       17.80       24.38     15.44 o
  16   4   1       22.23       19.72     17.56 o
 -16   5   1       13.40       10.16     16.96 o
 -15   5   1       27.65       26.84      8.67 o
 -14   5   1        4.19       -2.13      8.54 o
 -13   5   1      115.63      133.77      9.49 o
 -12   5   1       10.09        4.66      6.71 o
 -11   5   1      193.22      200.93      8.16 o
 -10   5   1      314.43      290.11      9.03 o
  -9   5   1       63.34       77.63      4.80 o
  -8   5   1      708.47      700.84     12.47 o
  -7   5   1      206.78      190.35      5.06 o
  -6   5   1     1722.72     1600.82     21.09 o
  -5   5   1     1817.48     1627.63     22.66 o
  -4   5   1      253.76      301.81      5.68 o
  -3   5   1     2307.10     2229.52     28.30 o
  -2   5   1      431.15      424.80      7.26 o
  -1   5   1      548.49      533.48      6.87 o
   0   5   1     4248.04     4364.21     62.33 o
   1   5   1        8.16       12.75      2.24 o
   2   5   1     3511.67     3376.20     45.26 o
   3   5   1     2901.00     2800.24     44.88 o
   4   5   1     2581.27     2719.10     43.80 o
   5   5   1     1735.51     1530.34     23.36 o
   6   5   1     2359.46     2462.83     40.19 o
   7   5   1     1468.16     1502.69     22.95 o
   8   5   1     1377.15     1309.40     20.48 o
   9   5   1        0.21        2.77      4.62 o
  10   5   1      257.71      261.33      8.25 o
  11   5   1       37.06       48.74      6.18 o
  12   5   1        1.49        0.45      7.92 o
  13   5   1       83.44       83.27      8.20 o
  14   5   1        0.18       -2.11      7.44 o
  15   5   1       40.12       37.58     15.07 o
  16   5   1        6.68       -0.29     16.66 o
 -16   6   1        0.40       -2.21     11.99 o
 -15   6   1       11.24       27.21     10.16 o
 -14   6   1       46.54       63.77      9.68 o
 -13   6   1       48.53       64.89      9.21 o
 -12   6   1      167.04      158.85      8.50 o
 -11   6   1       33.41       32.20      6.47 o
 -10   6   1      594.68      575.66     13.15 o
  -9   6   1     1162.03     1119.80     20.56 o
  -8   6   1       14.23       25.63      3.77 o
  -7   6   1     1609.97     1553.03     22.46 o
  -6   6   1     1131.28     1155.43     16.85 o
  -5   6   1      200.36      169.71      4.94 o
  -4   6   1     5223.52     5261.80     70.38 o
  -3   6   1     1092.55     1161.01     16.30 o
  -2   6   1     8493.94     8609.98    123.45 o
  -1   6   1     5830.14     5829.28     68.36 o
   0   6   1      312.15      312.75      6.18 o
   1   6   1     7923.65     8296.33    103.15 o
   2   6   1     1010.62      938.66     14.83 o
   3   6   1     2746.31     2915.26     39.38 o
   4   6   1     4115.25     4094.47     65.35 o
   5   6   1        6.57        0.81      2.21 o
   6   6   1     1784.92     1703.97     26.15 o
   7   6   1     1217.38     1221.77     21.68 o
   8   6   1       52.78       61.07      3.73 o
   9   6   1      746.12      723.89     12.91 o
  10   6   1      258.37      307.43      9.09 o
  11   6   1      202.99      224.61     10.84 o
  12   6   1       66.76       95.17      7.44 o
  13   6   1        3.55        6.53      8.35 o
  14   6   1       21.83       15.77      8.93 o
  15   6   1        0.98        1.22      8.42 o
 -16   7   1       50.95       59.49     19.24 o
 -15   7   1       18.01       15.82     15.52 o
 -14   7   1        6.69        0.08      9.79 o
 -13   7   1      142.29      133.48      9.06 o
 -12   7   1       81.23       80.19      8.05 o
 -11   7   1       11.32       19.17      6.84 o
 -10   7   1      389.99      381.72     10.80 o
  -9   7   1      250.59      263.75      9.01 o
  -8   7   1      340.69      330.28      7.55 o
  -7   7   1       53.20       57.99      3.83 o
  -6   7   1      569.16      529.33      8.63 o
  -5   7   1     3361.18     3180.48     46.79 o
  -4   7   1       37.44       33.53      2.92 o
  -3   7   1     6247.39     6493.60     86.54 o
  -2   7   1      859.23      855.33     13.51 o
  -1   7   1     1318.54     1308.28     18.16 o
   0   7   1    11810.94    12236.73    207.68 o
   1   7   1     1389.89     1451.26     22.62 o
   2   7   1     1553.08     1552.64     23.25 o
   3   7   1     4153.79     4126.16     51.78 o
   4   7   1        8.48       18.98      2.48 o
   5   7   1     1613.69     1521.76     23.59 o
   6   7   1       90.27       85.84      5.21 o
   7   7   1       58.61       62.81      4.98 o
   8   7   1      204.30      228.73      8.66 o
   9   7   1        1.74        0.29      3.33 o
  10   7   1      794.75      771.28     17.66 o
  11   7   1       10.64       11.11      6.28 o
  12   7   1        5.74       -7.70      7.70 o
  13   7   1      172.27      180.58     10.37 o
  14   7   1        2.07        1.99      9.45 o
  15   7   1        3.60       -4.63      9.89 o
 -15   8   1        3.92       17.76     11.22 o
 -14   8   1        2.80        3.08     10.17 o
 -13   8   1       45.74       43.29      8.58 o
 -12   8   1      137.34      173.11     12.65 o
 -11   8   1       96.68      107.74      7.80 o
 -10   8   1       55.11       80.72      6.94 o
  -9   8   1      580.46      585.06     13.20 o
  -8   8   1      118.47      112.22      4.97 o
  -7   8   1     1182.43     1149.92     17.72 o
  -6   8   1      540.61      497.82      9.10 o
  -5   8   1       56.49       67.20      3.67 o
  -4   8   1     2978.64     2945.92     43.35 o
  -3   8   1     1663.48     1726.70     26.00 o
  -2   8   1       84.05      122.46      3.97 o
  -1   8   1     2792.95     2742.37     40.09 o
   0   8   1      139.92      133.17      7.10 o
   1   8   1      186.32      164.32      4.58 o
   2   8   1     1483.01     1474.42     20.68 o
   3   8   1      408.58      357.86      6.70 o
   4   8   1     2732.05     2748.17     35.14 o
   5   8   1       34.48       46.76      4.94 o
   6   8   1     2291.26     2264.82     34.47 o
   7   8   1      366.32      385.10     10.45 o
   8   8   1      270.12      276.50     17.96 o
   9   8   1      675.13      685.62     19.88 o
  10   8   1       13.42       22.20      5.62 o
  11   8   1       18.26       28.99      7.60 o
  12   8   1      121.42      148.52      8.20 o
  13   8   1       66.44       79.08      9.31 o
  14   8   1        9.76       20.07     10.14 o
  15   8   1        5.83       10.52     10.79 o
 -15   9   1        1.44       -6.12     19.67 o
 -14   9   1        2.63      -10.29     10.50 o
 -13   9   1      115.56      118.99     14.25 o
 -12   9   1       48.16       60.37      9.18 o
 -11   9   1       47.13       81.55     13.64 o
 -10   9   1       73.91       86.24      8.08 o
  -9   9   1       16.79       22.39      6.85 o
  -8   9   1     1089.54     1124.60     20.94 o
  -7   9   1       29.29       37.98      6.01 o
  -6   9   1       86.97       79.79      4.04 o
  -5   9   1      508.78      530.44      9.46 o
  -4   9   1       42.08       43.78      3.83 o
  -3   9   1      488.37      456.19      8.87 o
  -2   9   1      160.44      142.10      5.22 o
  -1   9   1      770.26      782.40     12.71 o
   0   9   1     1836.73     1749.74     30.04 o
   1   9   1       35.56       45.64      3.12 o
   2   9   1     1835.20     1786.00     26.90 o
   3   9   1      857.12      833.16     12.77 o
   4   9   1      103.12       93.77      4.15 o
   5   9   1     1976.10     2006.41     24.83 o
   6   9   1      150.60      159.57      6.13 o
   7   9   1      638.48      649.46     12.22 o
   8   9   1      528.66      580.98     15.95 o
   9   9   1       26.42       37.18      9.87 o
  10   9   1      148.91      173.57      9.98 o
  11   9   1      360.55      369.34     13.75 o
  12   9   1       70.93       72.35     10.43 o
  13   9   1       11.95       15.39     12.89 o
  14   9   1       42.95       40.37     13.86 o
 -14  10   1        9.34       18.07     12.69 o
 -13  10   1      116.52      103.74     13.52 o
 -12  10   1      113.07      154.33     13.02 o
 -11  10   1      128.22      158.12     12.91 o
 -10  10   1        0.16       11.09      8.65 o
  -9  10   1      130.57      139.57      9.57 o
  -8  10   1       26.96       18.35      6.30 o
  -7  10   1        1.45        7.60      5.32 o
  -6  10   1     1331.08     1288.49     22.96 o
  -5  10   1      232.08      215.38      8.17 o
  -4  10   1      449.17      439.15      9.12 o
  -3  10   1      331.06      301.98      7.43 o
  -2  10   1      917.90      900.78     16.81 o
  -1  10   1     1230.19     1195.37     19.10 o
   0  10   1      146.62      151.46      7.01 o
   1  10   1      142.10      145.61      5.84 o
   2  10   1       91.76       91.33      5.30 o
   3  10   1       38.62       31.12      3.89 o
   4  10   1       10.43       10.40      3.78 o
   5  10   1       49.91       52.67      3.77 o
   6  10   1      484.02      433.62      8.44 o
   7  10   1      186.28      209.72      9.43 o
   8  10   1       14.50       14.04     11.56 o
   9  10   1      122.52      110.84     13.95 o
  10  10   1        8.38       -2.07     20.03 o
  11  10   1        6.20       12.92     12.79 o
  12  10   1       11.65       -2.50     12.25 o
  13  10   1        0.94       24.97     18.12 o
  14  10   1       12.83       18.66     20.14 o
 -14  11   1       25.37       28.58     32.25 o
 -13  11   1       31.52       13.89     11.87 o
 -12  11   1       33.29       56.46     16.98 o
 -11  11   1       20.16        6.41     10.05 o
 -10  11   1       26.08       21.69      9.20 o
  -9  11   1       24.98       17.41      8.41 o
  -8  11   1        0.44       -1.49      6.54 o
  -7  11   1       18.15       10.62      6.30 o
  -6  11   1       74.61       83.73      6.31 o
  -5  11   1       18.01        3.97      5.32 o
  -4  11   1       32.69       27.64      5.20 o
  -3  11   1       25.69       22.72      4.93 o
  -2  11   1        8.69        8.10      4.04 o
  -1  11   1      163.56      150.38      4.66 o
   0  11   1      189.97      183.43      5.74 o
   1  11   1       29.95       31.83      4.05 o
   2  11   1      374.04      378.40      8.50 o
   3  11   1        2.44        1.80      4.85 o
   4  11   1        0.12       -2.16      4.96 o
   5  11   1       15.35        4.32      4.97 o
   6  11   1      182.65      176.28      9.79 o
   7  11   1       86.07       80.11     11.66 o
   8  11   1        8.63        5.45     12.58 o
   9  11   1       68.09       49.37     22.54 o
  10  11   1       19.51       18.83     13.85 o
  11  11   1       13.70        6.02     15.58 o
  12  11   1        7.15        8.40     26.40 o
  13  11   1        9.84      -28.76     28.76 o
 -13  12   1       15.48       52.52     18.80 o
 -12  12   1       17.67       -8.11     16.67 o
 -11  12   1       37.49       52.77     10.98 o
 -10  12   1        0.33        0.39      9.69 o
  -9  12   1       18.38       13.97      8.72 o
  -8  12   1      166.00      171.81     14.28 o
  -7  12   1        6.38       14.56      6.38 o
  -6  12   1        3.60        4.89      6.05 o
  -5  12   1        6.33        0.86      5.79 o
  -4  12   1      112.67      122.58      7.59 o
  -3  12   1       62.52       51.60      5.62 o
  -2  12   1       12.74       17.61      4.98 o
  -1  12   1       11.86        5.92      5.76 o
   0  12   1      229.19      236.97      8.26 o
   1  12   1        1.69       14.08      4.84 o
   2  12   1      121.45      107.26     10.97 o
   3  12   1       66.22       62.17      5.85 o
   4  12   1       45.88       45.66      5.84 o
   5  12   1       64.59       55.48      6.02 o
   6  12   1      288.38      292.09      9.14 o
   7  12   1        8.18       13.35      6.91 o
   8  12   1       68.03       85.31     14.36 o
   9  12   1       15.45       31.09     14.71 o
  10  12   1       11.18       10.70     15.38 o
  11  12   1        5.41      -10.20     16.03 o
  12  12   1        0.74        8.92     16.94 o
  13  12   1        1.53       -3.34     17.89 o
 -13  13   1        0.39        7.51     20.67 o
 -12  13   1        4.59       -0.03     17.88 o
 -11  13   1        6.17       17.56     13.17 o
 -10  13   1        0.19        0.76     10.97 o
  -9  13   1        1.23       -9.04      9.04 o
  -8  13   1       36.39       24.64      8.12 o
  -7  13   1      298.10      312.60     10.48 o
  -6  13   1       22.78       16.19      6.71 o
  -5  13   1        4.40       -3.79      6.41 o
  -4  13   1      403.48      433.84     11.63 o
  -3  13   1      124.77      122.47      6.79 o
  -2  13   1      393.13      372.51      9.61 o
  -1  13   1      104.57       96.60      9.99 o
   0  13   1        0.66       -2.69     12.17 o
   1  13   1       39.39       32.36      5.23 o
   2  13   1       86.58       90.61      8.91 o
   3  13   1        5.85        0.86      5.88 o
   4  13   1        4.30       -3.65      5.93 o
   5  13   1        0.51        9.20      6.31 o
   6  13   1       74.26       69.66      6.81 o
   7  13   1        0.76       14.97     11.29 o
   8  13   1        1.61        3.39     14.31 o
   9  13   1        0.17       22.41     30.39 o
  10  13   1        1.32       20.40     18.46 o
  11  13   1        0.77       21.90     17.19 o
  12  13   1        2.22      -28.38     28.38 o
 -12  14   1       22.78       23.20     19.94 o
 -11  14   1        2.08      -10.49     17.87 o
 -10  14   1       72.81       45.04     11.47 o
  -9  14   1       12.24        7.17     11.36 o
  -8  14   1        1.93       -1.10      8.61 o
  -7  14   1       76.28       77.34      8.19 o
  -6  14   1       69.41       54.54      7.51 o
  -5  14   1       85.46       92.43      7.55 o
  -4  14   1       26.45       32.41      6.82 o
  -3  14   1       23.24       20.84      6.68 o
  -2  14   1       44.63       41.65      6.73 o
  -1  14   1       64.57       60.20     13.18 o
   0  14   1      161.85      137.46     17.54 o
   1  14   1        9.87       11.16      8.44 o
   2  14   1       47.73       44.79      6.72 o
   3  14   1       40.58       36.51      6.66 o
   4  14   1       13.99       11.61      6.61 o
   5  14   1       39.62       38.36      7.11 o
   6  14   1       25.01       10.64      7.06 o
   7  14   1      123.79      141.34      8.99 o
   8  14   1       11.09        7.07      9.58 o
   9  14   1       16.19       31.90     16.56 o
  10  14   1        3.29       -7.28     18.61 o
  11  14   1        8.11        8.27     17.84 o
 -11  15   1        1.87       -2.68     18.48 o
 -10  15   1       32.04       45.70     18.62 o
  -9  15   1        6.38        1.68     11.00 o
  -8  15   1        2.36        0.25      9.17 o
  -7  15   1        0.39       -2.02      7.93 o
  -6  15   1        4.27       -3.46      7.84 o
  -5  15   1        0.61       -2.95     11.02 o
  -4  15   1        6.52       11.04      8.79 o
  -3  15   1       34.45       27.25      6.93 o
  -2  15   1       86.52       80.25     21.82 o
  -1  15   1      101.24       99.67     12.15 o
   0  15   1       89.46       97.28     12.23 o
   1  15   1       19.90       32.77     11.96 o
   2  15   1      291.41      284.39      9.87 o
   3  15   1        4.02        2.94      7.41 o
   4  15   1       37.99       60.42      9.82 o
   5  15   1      128.53      131.33     10.58 o
   6  15   1        0.64        5.32      7.69 o
   7  15   1       30.08       15.64      8.79 o
   8  15   1       40.42       61.44     17.04 o
   9  15   1        1.67       -2.34     17.32 o
  10  15   1       22.64       16.01     30.94 o
  11  15   1       22.04       61.23     54.08 o
 -10  16   1        0.64      -18.56     18.56 o
  -9  16   1        0.49       10.94     18.96 o
  -8  16   1        1.45      -11.07     11.07 o
  -7  16   1        7.72       11.98      9.49 o
  -6  16   1        9.13       28.64      9.43 o
  -5  16   1      115.88       91.99      9.46 o
  -4  16   1       15.90        1.59     11.41 o
  -3  16   1       13.43       14.52      8.13 o
  -2  16   1       67.89       86.21     13.05 o
  -1  16   1      115.19       98.02     13.25 o
   0  16   1        8.20       10.40     29.56 o
   1  16   1       18.71       19.76     12.03 o
   2  16   1       46.00       50.47      8.48 o
   3  16   1       28.98       39.57     13.19 o
   4  16   1        5.86        9.22      8.70 o
   5  16   1        4.90        8.98      8.89 o
   6  16   1        7.54        4.02      9.23 o
   7  16   1       21.21       21.51     10.43 o
   8  16   1       22.76       24.54     18.29 o
   9  16   1       12.02       18.62     19.42 o
  -9  17   1       38.25       23.36     17.62 o
  -8  17   1       93.24      114.26     12.00 o
  -7  17   1        1.98       -1.73     10.35 o
  -6  17   1       39.58       29.91     10.02 o
  -5  17   1      100.16       92.98      9.92 o
  -4  17   1        2.05       -6.20      8.14 o
  -3  17   1       95.12       68.78     13.91 o
  -2  17   1        4.85        8.82     12.61 o
  -1  17   1       40.59       36.90     13.51 o
   0  17   1       22.31       22.84     13.02 o
   1  17   1       17.90       10.11     12.98 o
   2  17   1       10.35       -3.70     13.27 o
   3  17   1      242.53      247.64     10.35 o
   4  17   1       39.35       49.62      9.43 o
   5  17   1       25.93       30.88      9.98 o
   6  17   1       50.88       50.33     10.39 o
   7  17   1       34.92       49.79     14.54 o
   8  17   1        4.17      -13.34     18.41 o
  -7  18   1        0.33       -1.28     11.79 o
  -6  18   1        1.33       -4.86     13.44 o
  -5  18   1        0.11        0.24      9.36 o
  -4  18   1       75.79       85.56     18.81 o
  -3  18   1        5.35       12.42     14.90 o
  -2  18   1       37.12       31.39     15.06 o
  -1  18   1       39.63       53.98     19.94 o
   0  18   1        7.68       -0.37     13.48 o
   1  18   1        2.97       -2.82     14.05 o
   2  18   1       81.15       83.67     19.22 o
   3  18   1       11.05       13.54     14.12 o
   4  18   1       20.27        9.78     10.61 o
   5  18   1        0.02      -10.40     10.40 o
   6  18   1        0.66       13.84     11.03 o
   7  18   1        6.75       -1.62     11.29 o
  -5  19   1        0.35        4.71     16.36 o
  -4  19   1        6.11       12.89     15.80 o
  -3  19   1        6.09       10.53     18.24 o
  -2  19   1        1.82      -15.12     15.12 o
  -1  19   1        7.50       10.58     15.44 o
   0  19   1        3.37       10.84     15.46 o
   1  19   1        3.08       -5.94     15.00 o
   2  19   1        4.08       -2.81     16.73 o
   3  19   1        4.51        5.53     15.57 o
   4  19   1       22.70       28.40     16.32 o
   5  19   1        3.46       17.81     13.05 o
   0  20   1        2.01       23.23     16.98 o
 -17   0   2        3.29       14.49     26.97 o
 -16   0   2      271.48      298.28     30.59 o
 -15   0   2      267.24      292.61     28.58 o
 -14   0   2       42.37       73.92     20.42 o
 -13   0   2      687.22      689.16     38.05 o
 -12   0   2       60.06       39.10     17.72 o
 -11   0   2      432.82      409.03     25.57 o
 -10   0   2        4.71       12.74      4.74 o
  -9   0   2      165.89      152.39      6.02 o
  -8   0   2     3916.53     3936.88     75.34 o
  -7   0   2        4.47       -0.99      3.95 o
  -6   0   2     3621.10     3578.49     63.64 o
  -5   0   2     1760.05     1740.03     28.26 o
  -4   0   2     2166.58     2285.42     40.96 o
  -3   0   2    21681.91    21794.24    381.58 o
  -2   0   2    13247.26    13838.53    197.81 o
  -1   0   2     3727.10     3691.45     65.16 o
   0   0   2    14295.28    14532.50    227.44 o
   1   0   2     6247.54     6248.40     98.47 o
   2   0   2     3454.50     3406.58     53.69 o
   3   0   2     5026.65     4861.79    100.94 o
   4   0   2     4892.91     5333.36    116.38 o
   5   0   2     2312.17     2154.45     44.45 o
   6   0   2     3027.65     3218.56     98.72 o
   7   0   2      199.23      210.52      9.34 o
   8   0   2      203.36      201.24      9.10 o
   9   0   2      278.92      209.08     15.95 o
  10   0   2     1667.94     1587.29     61.48 o
  11   0   2      137.63      140.28     16.62 o
  12   0   2      149.65      145.30     19.20 o
  13   0   2      468.27      448.82     30.02 o
  14   0   2        2.18       15.23     18.94 o
  15   0   2      117.32      108.91     22.60 o
  16   0   2       15.40       17.32     23.52 o
 -17   1   2        8.26        8.92     26.29 o
 -16   1   2        6.37       -2.14     17.48 o
 -15   1   2        2.11        5.07     23.32 o
 -14   1   2       50.75       44.59     15.19 o
 -13   1   2      130.35      140.00     15.21 o
 -12   1   2      428.63      443.34     20.83 o
 -11   1   2       15.68       24.92      4.78 o
 -10   1   2      971.74      981.07     16.22 o
  -9   1   2      543.31      549.86     10.64 o
  -8   1   2        4.84        6.97      2.71 o
  -7   1   2     5169.67     5135.59     64.24 o
  -6   1   2     1014.69      990.51     13.32 o
  -5   1   2     4743.79     4737.89     52.97 o
  -4   1   2     8119.79     7849.76     97.48 o
  -3   1   2        3.91        5.33      1.77 o
  -2   1   2     3451.28     3515.53     44.00 o
  -1   1   2    10499.50    10961.34    110.84 o
   0   1   2      678.03      762.71      9.44 o
   1   1   2    24464.72    24432.66    270.55 o
   2   1   2     1588.10     1605.15     19.14 o
   3   1   2     2918.78     2947.10     45.59 o
   4   1   2     6330.58     6111.41     87.65 o
   5   1   2        4.49        3.38      0.93 o
   6   1   2     8067.49     7945.44    128.82 o
   7   1   2     2708.68     2573.16     42.18 o
   8   1   2       39.65       42.80      3.26 o
   9   1   2     2031.81     2056.66     59.72 o
  10   1   2      151.24      173.61     11.46 o
  11   1   2        3.70        6.84     14.14 o
  12   1   2      212.11      229.15     19.81 o
  13   1   2        0.28        1.07     12.12 o
  14   1   2       94.31      112.75     52.12 o
  15   1   2        0.25       20.09     15.31 o
  16   1   2        0.16      -18.23     23.58 o
 -17   2   2       15.13       25.19     19.19 o
 -16   2   2        1.21       -3.35     17.31 o
 -15   2   2       48.82       76.21     25.46 o
 -14   2   2       12.16       18.15     14.26 o
 -13   2   2       73.43       80.66     13.53 o
 -12   2   2       90.39       83.67      8.72 o
 -11   2   2      156.54      173.97      7.08 o
 -10   2   2     1123.33     1134.58     20.53 o
  -9   2   2       57.47       53.80      4.32 o
  -8   2   2     1602.18     1640.87     36.55 o
  -7   2   2      903.45      907.40     14.67 o
  -6   2   2      807.33      712.35     11.80 o
  -5   2   2     2585.06     2586.15     29.28 o
  -4   2   2     4936.09     5110.15     52.04 o
  -3   2   2     6403.59     6474.20     75.92 o
  -2   2   2     5642.32     6162.99     68.56 o
  -1   2   2      641.10      615.23      8.29 o
   0   2   2     4990.56     5015.16     63.80 o
   1   2   2      379.32      423.79      5.52 o
   2   2   2    19134.02    19597.02    258.96 o
   3   2   2     1364.59     1342.84     18.36 o
   4   2   2     3823.88     4063.84     54.24 o
   5   2   2     6172.72     6157.19     81.89 o
   6   2   2      519.14      548.27      9.36 o
   7   2   2     3572.84     3600.69     63.48 o
   8   2   2      806.20      812.74     13.41 o
   9   2   2        0.42        5.51      4.50 o
  10   2   2      629.18      623.31     16.67 o
  11   2   2        6.93       -5.93     12.87 o
  12   2   2        0.83       -4.28     10.36 o
  13   2   2       22.33       22.34     11.81 o
  14   2   2        3.34        7.63     13.60 o
  15   2   2        3.34       19.29     15.30 o
  16   2   2       14.56       14.77     20.16 o
 -16   3   2       21.74       35.98     17.71 o
 -15   3   2      109.34      114.15     17.76 o
 -14   3   2        6.85        0.36     16.42 o
 -13   3   2        0.89       -4.09      7.51 o
 -12   3   2        8.93       17.80      6.56 o
 -11   3   2      246.50      269.37      8.73 o
 -10   3   2      555.01      571.37     12.62 o
  -9   3   2      384.89      427.19     16.97 o
  -8   3   2       32.30       18.59      4.04 o
  -7   3   2      586.40      505.55     10.59 o
  -6   3   2      545.02      503.34     11.10 o
  -5   3   2      635.26      660.66      8.92 o
  -4   3   2     4661.30     4896.86     54.77 o
  -3   3   2     3182.02     3267.55     36.65 o
  -2   3   2    26363.79    26467.80    308.63 o
  -1   3   2     3215.51     3132.48     39.24 o
   0   3   2       28.62       47.67      1.53 o
   1   3   2      831.98      838.88     12.76 o
   2   3   2       89.62       76.97      1.95 o
   3   3   2     1650.12     1589.76     21.73 o
   4   3   2     3312.49     3280.33     47.59 o
   5   3   2      353.72      395.51      7.22 o
   6   3   2       28.32       27.47      2.90 o
   7   3   2        5.23        9.94      3.21 o
   8   3   2        8.81       13.99      3.68 o
   9   3   2      361.08      398.59      9.73 o
  10   3   2      118.47      111.84      5.91 o
  11   3   2      171.02      189.40     14.56 o
  12   3   2       60.69       66.20     11.44 o
  13   3   2       13.34       21.34     12.09 o
  14   3   2        0.82        1.16     13.12 o
  15   3   2        0.73        9.95     15.39 o
  16   3   2        0.42       -1.65     17.59 o
 -16   4   2        0.62       10.94     19.61 o
 -15   4   2       60.97       66.04     16.00 o
 -14   4   2       20.69       24.50      8.65 o
 -13   4   2       22.48        1.45      8.38 o
 -12   4   2       14.81        0.24      6.85 o
 -11   4   2      182.38      205.17      8.12 o
 -10   4   2       12.42        9.86      5.69 o
  -9   4   2      343.58      354.26      9.86 o
  -8   4   2       93.86      110.63      5.30 o
  -7   4   2        1.85        1.44      2.88 o
  -6   4   2     2141.83     2117.87     27.31 o
  -5   4   2     1288.55     1346.91     17.87 o
  -4   4   2     1798.08     1858.61     34.71 o
  -3   4   2     1682.47     1564.64     17.18 o
  -2   4   2     7104.66     6916.57     85.96 o
  -1   4   2     5731.03     5907.67     73.51 o
   0   4   2      862.22      852.52     12.22 o
   1   4   2       43.04       45.68      5.92 o
   2   4   2     2467.00     2395.79     34.95 o
   3   4   2       25.82       20.00      1.84 o
   4   4   2      268.83      317.39      5.60 o
   5   4   2     1107.69     1047.75     16.20 o
   6   4   2      129.38      130.79      4.18 o
   7   4   2       66.01       67.26      4.56 o
   8   4   2      343.61      349.04      9.48 o
   9   4   2        1.01       10.09      4.92 o
  10   4   2        2.51       13.08      5.48 o
  11   4   2      273.81      285.59      9.00 o
  12   4   2      156.94      170.35      8.23 o
  13   4   2       21.19       27.55     11.99 o
  14   4   2        3.97        5.96     13.65 o
  15   4   2       23.68       26.47     15.47 o
  16   4   2        0.11       -7.83     16.98 o
 -16   5   2        2.33       -8.11     10.75 o
 -15   5   2        0.28       -9.41      9.41 o
 -14   5   2      131.39      150.19     18.24 o
 -13   5   2        9.24       -4.13     11.18 o
 -12   5   2       28.80       35.08      7.28 o
 -11   5   2       38.91       41.54      6.70 o
 -10   5   2      514.65      510.76     15.09 o
  -9   5   2      468.29      491.01     13.13 o
  -8   5   2       48.54       55.44      4.28 o
  -7   5   2        3.04       -3.48      3.48 o
  -6   5   2      368.92      340.16      6.21 o
  -5   5   2      132.04      127.66      3.58 o
  -4   5   2     1400.99     1583.71     19.54 o
  -3   5   2      222.92      228.02      4.40 o
  -2   5   2      117.67      125.75      2.88 o
  -1   5   2      439.90      519.35      7.91 o
   0   5   2       53.06       69.35      2.02 o
   1   5   2      828.68      833.52     13.11 o
   2   5   2      880.55      864.64     11.67 o
   3   5   2      109.52       85.76      2.89 o
   4   5   2       67.69       58.92      2.37 o
   5   5   2       41.59       37.71      2.89 o
   6   5   2      297.03      299.80      7.15 o
   7   5   2        1.21        2.32      5.91 o
   8   5   2      626.18      617.97     11.19 o
   9   5   2       72.40       79.25      5.51 o
  10   5   2       94.23       92.46      6.22 o
  11   5   2      320.54      307.52      9.57 o
  12   5   2       38.06       36.95      7.75 o
  13   5   2        0.05       -3.30      7.50 o
  14   5   2       16.26       -1.02     13.59 o
  15   5   2        4.81       -6.16     15.42 o
 -16   6   2        0.01       14.63     10.72 o
 -15   6   2        1.45        3.96     10.29 o
 -14   6   2        0.77       -2.98      9.78 o
 -13   6   2       14.61       34.20      8.05 o
 -12   6   2       19.24       10.75      7.35 o
 -11   6   2       89.23      103.47      7.70 o
 -10   6   2      255.02      270.25      8.95 o
  -9   6   2       17.52        9.75      5.63 o
  -8   6   2       59.55       37.07      5.11 o
  -7   6   2     1098.71     1072.69     16.31 o
  -6   6   2      148.37      148.27      4.33 o
  -5   6   2      267.07      301.99      5.86 o
  -4   6   2        2.56       -2.59      2.59 o
  -3   6   2      623.40      667.84     10.24 o
  -2   6   2     3267.94     3326.60     39.44 o
  -1   6   2      240.63      275.78     10.41 o
   0   6   2      398.31      393.33      7.86 o
   1   6   2      578.54      648.59      9.74 o
   2   6   2       61.60       76.93      2.99 o
   3   6   2     1287.61     1417.48     19.86 o
   4   6   2      389.96      443.27      7.44 o
   5   6   2        3.54       -1.29      3.41 o
   6   6   2      732.30      772.22     18.36 o
   7   6   2       82.58       92.67      3.59 o
   8   6   2      305.57      299.16      7.05 o
   9   6   2       25.58       25.68      5.11 o
  10   6   2       44.18       27.26      5.74 o
  11   6   2        1.12        4.14      6.27 o
  12   6   2       51.95       42.73      8.05 o
  13   6   2        1.97        3.28      8.32 o
  14   6   2        1.02       13.77      8.63 o
  15   6   2        1.18        5.70     16.26 o
 -16   7   2        0.20       25.68     19.09 o
 -15   7   2        0.15      -10.69     10.69 o
 -14   7   2       23.80       38.29     13.60 o
 -13   7   2        7.25       -8.27      8.27 o
 -12   7   2        2.21       -6.51      7.49 o
 -11   7   2        2.45       -1.28      7.01 o
 -10   7   2       48.78       43.86      6.80 o
  -9   7   2       41.89       25.16      6.02 o
  -8   7   2      702.88      648.75     13.33 o
  -7   7   2       29.06       13.29      3.62 o
  -6   7   2       77.08       83.50      4.23 o
  -5   7   2      957.35      964.68     14.62 o
  -4   7   2      201.92      210.00      5.12 o
  -3   7   2        5.69        8.59      3.28 o
  -2   7   2     1443.81     1383.71     19.38 o
  -1   7   2      178.28      217.06      5.37 o
   0   7   2      527.86      614.14     10.24 o
   1   7   2      401.37      431.10      9.19 o
   2   7   2      117.63      124.96      4.57 o
   3   7   2       13.53       13.13      2.89 o
   4   7   2      699.92      717.59     11.20 o
   5   7   2      448.26      424.11     10.78 o
   6   7   2      255.84      242.68      8.60 o
   7   7   2        4.99        4.54      5.21 o
   8   7   2       34.35       21.31      4.97 o
   9   7   2       33.47       40.85      5.13 o
  10   7   2       52.37       54.24      5.86 o
  11   7   2       12.49       30.95      7.54 o
  12   7   2       38.60       42.78      8.28 o
  13   7   2        1.67        7.64      8.78 o
  14   7   2        0.13       -7.57     10.26 o
  15   7   2        8.36       17.48      9.74 o
 -15   8   2        1.91       13.99     11.77 o
 -14   8   2        4.60        3.04     12.05 o
 -13   8   2       27.70       19.94      8.83 o
 -12   8   2       99.71      133.00      9.27 o
 -11   8   2      179.42      156.70      8.71 o
 -10   8   2       10.15        1.24      9.18 o
  -9   8   2      104.07      108.11      7.08 o
  -8   8   2       81.59       73.33      5.97 o
  -7   8   2       45.11       44.33      4.13 o
  -6   8   2      517.04      489.88      9.30 o
  -5   8   2      441.25      459.26      8.66 o
  -4   8   2      320.37      287.90      6.62 o
  -3   8   2       23.85       29.00      4.12 o
  -2   8   2     1205.30     1382.04     21.13 o
  -1   8   2      783.26      811.31     11.23 o
   0   8   2      110.85      135.05      3.92 o
   1   8   2       35.11       24.22      2.84 o
   2   8   2     1454.01     1480.58     22.60 o
   3   8   2      420.81      420.18      7.75 o
   4   8   2       61.64       50.44      3.06 o
   5   8   2      420.58      414.88      9.35 o
   6   8   2      405.68      363.06      9.14 o
   7   8   2      231.77      228.97      9.05 o
   8   8   2      108.11      109.23      7.88 o
   9   8   2        0.43       -7.40      7.40 o
  10   8   2        0.73        7.30      8.05 o
  11   8   2       66.43       63.56      6.95 o
  12   8   2       19.85       16.71      7.36 o
  13   8   2        5.54        9.46      9.08 o
  14   8   2        3.90       -7.35     10.00 o
 -15   9   2      101.46      105.17     12.95 o
 -14   9   2       23.86       10.93     13.27 o
 -13   9   2      167.75      182.07     12.32 o
 -12   9   2      116.99      107.37     10.40 o
 -11   9   2       23.65       46.43      9.08 o
 -10   9   2      448.49      418.12     15.76 o
  -9   9   2      122.42      102.79      9.11 o
  -8   9   2      236.06      217.14      8.76 o
  -7   9   2      110.95      102.52      6.45 o
  -6   9   2      176.59      171.80      6.16 o
  -5   9   2      791.71      764.44     14.87 o
  -4   9   2      448.93      400.22      8.65 o
  -3   9   2       38.24       40.08      4.53 o
  -2   9   2     2650.12     2700.96     39.87 o
  -1   9   2      313.39      321.18      5.78 o
   0   9   2        3.87        4.12      3.05 o
   1   9   2      499.40      488.58      9.57 o
   2   9   2      204.20      199.73      5.18 o
   3   9   2     1172.82     1174.24     17.11 o
   4   9   2      313.87      286.35      7.04 o
   5   9   2      130.41      154.51      4.98 o
   6   9   2       81.11       73.16      5.79 o
   7   9   2      656.60      562.21     14.60 o
   8   9   2        7.97       -3.01      7.66 o
   9   9   2      531.46      536.83     15.63 o
  10   9   2      108.57      108.96      9.56 o
  11   9   2      200.08      198.91     14.12 o
  12   9   2       78.71       92.09     18.87 o
  13   9   2       28.57       19.37     13.00 o
  14   9   2       13.57       29.43     13.70 o
 -14  10   2       18.34       29.62     16.95 o
 -13  10   2        2.71      -12.12     12.12 o
 -12  10   2        2.75       10.68     11.20 o
 -11  10   2      182.33      180.33     12.19 o
 -10  10   2       22.85       12.70      9.76 o
  -9  10   2      460.93      406.16     19.95 o
  -8  10   2      107.01      108.37      8.18 o
  -7  10   2       70.18       63.31      6.99 o
  -6  10   2     1307.54     1268.50     22.86 o
  -5  10   2      382.84      360.96      9.87 o
  -4  10   2      101.39       95.28      5.77 o
  -3  10   2      519.02      495.94      9.85 o
  -2  10   2       45.99       42.87      4.14 o
  -1  10   2      173.34      181.75      4.33 o
   0  10   2      614.30      664.87     11.63 o
   1  10   2      185.33      192.46      5.12 o
   2  10   2      938.74      906.12     15.42 o
   3  10   2      166.99      177.79      6.08 o
   4  10   2       55.06       41.26      4.21 o
   5  10   2      263.78      244.63      6.65 o
   6  10   2       52.55       64.53      6.91 o
   7  10   2      158.48      155.43     17.96 o
   8  10   2      435.90      400.65     19.44 o
   9  10   2        2.22       18.07     24.30 o
  10  10   2       26.61       26.71     11.28 o
  11  10   2        9.01        9.33     12.15 o
  12  10   2        2.92       12.63     12.50 o
  13  10   2       22.25       47.94     21.99 o
  14  10   2        3.93        0.56     14.26 o
 -14  11   2       19.53       24.34     17.31 o
 -13  11   2        6.70       -0.33     12.99 o
 -12  11   2        7.51      -10.72     20.24 o
 -11  11   2      125.63      119.03     12.03 o
 -10  11   2       22.63       15.76      9.94 o
  -9  11   2       26.47       34.42      8.90 o
  -8  11   2       62.73       46.00      9.00 o
  -7  11   2      749.59      723.34     15.71 o
  -6  11   2       63.64       65.39      6.41 o
  -5  11   2      390.89      368.04     10.41 o
  -4  11   2      584.12      573.62     12.71 o
  -3  11   2      201.05      209.29      7.25 o
  -2  11   2      999.08      976.02     16.07 o
  -1  11   2      389.75      433.56     13.92 o
   0  11   2       68.31       58.98      4.18 o
   1  11   2     1928.30     1908.12     31.87 o
   2  11   2      362.61      353.19      9.56 o
   3  11   2      258.10      247.49      7.12 o
   4  11   2      358.74      367.18      9.15 o
   5  11   2        0.12       -4.47      4.96 o
   6  11   2      308.30      319.98      8.42 o
   7  11   2        6.58       33.10     12.39 o
   8  11   2      103.57       83.23     13.88 o
   9  11   2        2.94        8.20     13.38 o
  10  11   2       49.38       33.75     14.73 o
  11  11   2        4.89       -4.87     15.18 o
  12  11   2       15.02        7.90     16.83 o
  13  11   2        4.12      -19.02     19.02 o
 -13  12   2        6.40        7.10     13.64 o
 -12  12   2       20.99       35.84     12.73 o
 -11  12   2       22.36       18.94     16.07 o
 -10  12   2       43.41       39.26     10.87 o
  -9  12   2       36.85       42.69      9.80 o
  -8  12   2      179.55      204.97      9.90 o
  -7  12   2       35.39       46.20      7.13 o
  -6  12   2      287.37      281.91      9.46 o
  -5  12   2      109.98      117.03      7.12 o
  -4  12   2      166.47      152.21      7.28 o
  -3  12   2     1829.61     1796.53     30.51 o
  -2  12   2      603.62      623.78     15.76 o
  -1  12   2     1597.69     1522.24     35.93 o
   0  12   2     1135.49     1128.19     19.99 o
   1  12   2      102.60      110.76      6.13 o
   2  12   2      704.67      681.18     14.27 o
   3  12   2      337.63      353.14     10.15 o
   4  12   2      323.11      338.98      9.82 o
   5  12   2     1103.95     1118.79     19.22 o
   6  12   2       64.54       72.02      5.96 o
   7  12   2       87.94       90.18     14.36 o
   8  12   2      102.18       85.56     14.75 o
   9  12   2       16.95       22.45     14.80 o
  10  12   2       59.54       72.92     16.44 o
  11  12   2       32.98       23.43     17.72 o
  12  12   2        0.20       -2.50     17.92 o
 -12  13   2       25.32       37.73     13.61 o
 -11  13   2        0.22        2.42     12.06 o
 -10  13   2       38.23       50.51     12.07 o
  -9  13   2       71.56       96.05     11.11 o
  -8  13   2        0.10       -5.78      9.30 o
  -7  13   2      172.64      172.82      8.85 o
  -6  13   2       62.35       54.57      8.28 o
  -5  13   2      122.72      113.45     10.95 o
  -4  13   2      212.66      212.58      8.25 o
  -3  13   2        8.31        2.65      5.88 o
  -2  13   2       10.70        3.87      8.68 o
  -1  13   2       22.50       -5.55      8.99 o
   0  13   2      178.10      174.58      6.20 o
   1  13   2       46.51       52.57      5.92 o
   2  13   2       20.88       13.85      6.95 o
   3  13   2       80.09       92.73      6.90 o
   4  13   2        3.57        8.90      7.62 o
   5  13   2        7.37       15.10      7.25 o
   6  13   2      243.35      250.94     11.76 o
   7  13   2       13.12       -5.55      9.01 o
   8  13   2       10.58        0.75     33.90 o
   9  13   2       54.77       49.55     15.22 o
  10  13   2       11.86       11.39     20.20 o
  11  13   2       44.39       73.30     21.23 o
  12  13   2        5.40        2.96     17.87 o
 -12  14   2        9.29      -13.49     18.77 o
 -11  14   2       34.54       35.91     13.25 o
 -10  14   2       66.47       95.76     12.91 o
  -9  14   2       61.90       66.12     14.42 o
  -8  14   2       30.39       32.97     10.90 o
  -7  14   2       15.55       21.74      7.87 o
  -6  14   2      137.75      144.13      8.72 o
  -5  14   2       50.22       41.84      7.47 o
  -4  14   2       12.85       12.24      7.32 o
  -3  14   2      406.83      403.66     12.04 o
  -2  14   2       21.84       46.21     10.95 o
  -1  14   2        3.57        1.20     10.34 o
   0  14   2      283.00      288.34     15.32 o
   1  14   2      354.84      351.79     10.90 o
   2  14   2        2.36        0.53      7.01 o
   3  14   2      331.10      370.64     10.92 o
   4  14   2        1.36       -6.87      6.87 o
   5  14   2       20.83       20.03      7.99 o
   6  14   2        1.58       -4.42      7.12 o
   7  14   2        1.30      -15.67     15.67 o
   8  14   2       29.74       63.83     16.22 o
   9  14   2        0.08      -20.92     20.92 o
  10  14   2       41.69       29.30     19.83 o
  11  14   2        9.63       18.04     18.32 o
 -11  15   2        0.61      -14.19     16.35 o
 -10  15   2       15.46       36.89     16.05 o
  -9  15   2       29.99       31.14     12.29 o
  -8  15   2        0.88        5.45     13.03 o
  -7  15   2       66.80       78.68      9.08 o
  -6  15   2       65.46       90.38     12.70 o
  -5  15   2       10.97       -8.23      8.23 o
  -4  15   2      165.40      182.23      9.22 o
  -3  15   2       16.25       22.81      7.82 o
  -2  15   2      105.29      105.89     12.80 o
  -1  15   2       82.82       78.25     11.85 o
   0  15   2       44.86       63.02     19.09 o
   1  15   2      422.41      424.57     14.48 o
   2  15   2        5.41        8.55      7.37 o
   3  15   2       67.92       78.16      8.59 o
   4  15   2      322.67      352.62     11.31 o
   5  15   2        0.20        3.35      7.86 o
   6  15   2       50.32       72.05      8.49 o
   7  15   2       56.99       71.95      9.19 o
   8  15   2        0.35       22.02     16.89 o
   9  15   2       77.94      129.11     19.13 o
  10  15   2        2.50        9.41     24.41 o
 -10  16   2        0.33       27.33     15.76 o
  -9  16   2      153.13      159.61     13.72 o
  -8  16   2       19.84        8.91     10.32 o
  -7  16   2       71.89       86.02     10.54 o
  -6  16   2       12.33       10.31      9.63 o
  -5  16   2       49.93       64.13      9.21 o
  -4  16   2       60.36       46.35      8.28 o
  -3  16   2        7.11        9.79     25.66 o
  -2  16   2       14.21       13.33     18.09 o
  -1  16   2        0.17       24.28     12.62 o
   0  16   2       56.30       41.82     12.26 o
   1  16   2        4.70       -8.51     15.58 o
   2  16   2      126.83      118.50      8.45 o
   3  16   2       93.76       85.39      9.02 o
   4  16   2       76.61       77.52      9.60 o
   5  16   2       30.93       36.72      9.45 o
   6  16   2        8.46        1.08      9.36 o
   7  16   2        1.00        5.28      9.74 o
   8  16   2       14.20       32.21     17.97 o
   9  16   2       11.57       64.61     20.12 o
  -8  17   2        8.82       25.82     11.19 o
  -7  17   2        4.40        2.77     10.63 o
  -6  17   2       26.75       18.83     10.30 o
  -5  17   2       11.70        2.90      9.04 o
  -4  17   2        7.66       -1.62     13.65 o
  -3  17   2       30.08       10.56     20.86 o
  -2  17   2       12.73        6.26     14.05 o
  -1  17   2       45.46       60.63     13.84 o
   0  17   2        5.48       12.64     13.03 o
   1  17   2        0.12      -13.05     13.05 o
   2  17   2        0.29        4.03     10.22 o
   3  17   2       16.42       29.87     13.99 o
   4  17   2       10.41       27.28      9.54 o
   5  17   2        4.70        8.73      9.98 o
   6  17   2        3.60        0.15     10.57 o
   7  17   2        1.74       17.31     31.18 o
   8  17   2        0.03      -15.93     25.31 o
  -7  18   2        0.97        0.94     11.27 o
  -6  18   2        3.12        7.69     10.10 o
  -5  18   2       13.33       15.83     10.85 o
  -4  18   2        7.53        9.07     14.98 o
  -3  18   2        7.11       -0.80     14.79 o
  -2  18   2        1.69        8.03     21.45 o
  -1  18   2        4.35      -12.48     14.58 o
   0  18   2        7.58       19.23     16.60 o
   1  18   2        1.29        1.68     14.38 o
   2  18   2        1.93        1.06     14.35 o
   3  18   2       15.00       21.26     10.15 o
   4  18   2       12.71       14.32     10.11 o
   5  18   2        1.36      -10.42     10.42 o
   6  18   2        0.03       -8.69     11.14 o
  -5  19   2        5.40       -6.10     16.72 o
  -4  19   2        6.36       25.10     16.82 o
  -3  19   2        0.11       -7.67     15.26 o
  -2  19   2        6.48        3.78     22.54 o
  -1  19   2       11.54       18.40     15.62 o
   0  19   2        2.53        6.27     16.41 o
   1  19   2       15.86       -7.22     16.19 o
   2  19   2       40.10       53.76     19.77 o
   3  19   2        6.18      -11.58     22.32 o
   4  19   2        7.27        4.02      9.98 o
 -16   1   3       13.35       27.41     18.03 o
 -15   1   3       99.66       99.97     18.19 o
 -14   1   3       67.37       81.30     29.15 o
 -13   1   3        5.39       -3.28     13.04 o
 -12   1   3      852.01      803.22     33.00 o
 -11   1   3       46.73       55.73      5.84 o
 -10   1   3       49.96       52.88      4.91 o
  -9   1   3       57.37       58.87      3.59 o
  -8   1   3       28.08       25.12      3.23 o
  -7   1   3      234.29      227.83      4.93 o
  -6   1   3       15.15       14.30      2.28 o
  -5   1   3       57.28       62.29      3.13 o
  -4   1   3     1159.47     1229.67     15.34 o
  -3   1   3      114.07      127.19      3.71 o
  -2   1   3     3602.28     3840.43     45.43 o
  -1   1   3     6057.20     6356.74     74.58 o
   0   1   3      533.23      545.55      6.85 o
   1   1   3      603.24      654.68      8.45 o
   2   1   3       54.64       63.83      2.15 o
   3   1   3       28.50       35.85      1.94 o
   4   1   3     1410.91     1576.10     21.70 o
   5   1   3       10.95       11.19      2.62 o
   6   1   3       86.91      101.65      4.17 o
   7   1   3      192.09      180.55      5.56 o
   8   1   3      291.25      315.12     12.03 o
   9   1   3        0.21        6.32      6.14 o
  10   1   3      512.66      444.08     18.02 o
  11   1   3        3.88       -1.63     11.03 o
  12   1   3       13.75       22.92     11.86 o
  13   1   3        3.42        3.18     13.27 o
  14   1   3        8.30       14.57     14.76 o
  15   1   3       19.63       10.46     16.24 o
 -16   2   3        0.20      -18.03     18.03 o
 -15   2   3      200.96      222.78     19.56 o
 -14   2   3       14.97       13.54     15.09 o
 -13   2   3       62.78       55.84      7.54 o
 -12   2   3      372.59      371.23     14.31 o
 -11   2   3        0.70       -5.93      5.93 o
 -10   2   3      303.53      286.30      8.04 o
  -9   2   3      960.83      933.57     16.56 o
  -8   2   3      190.57      198.81      5.28 o
  -7   2   3     1344.47     1348.31     17.01 o
  -6   2   3      161.93      173.97      3.81 o
  -5   2   3     1794.73     1795.18     21.95 o
  -4   2   3     4883.39     4980.73     56.30 o
  -3   2   3     1222.20     1314.80     17.26 o
  -2   2   3     6164.87     6593.61     77.44 o
  -1   2   3     2227.73     2296.99     26.06 o
   0   2   3      365.11      390.02      5.94 o
   1   2   3     1565.81     1744.38     19.91 o
   2   2   3      146.42      148.62      2.83 o
   3   2   3      133.34      131.34      4.24 o
   4   2   3     7170.84     7527.65    108.05 o
   5   2   3     1725.69     1660.48     22.92 o
   6   2   3       72.47      105.18      3.52 o
   7   2   3      535.85      537.62      9.80 o
   8   2   3        2.77        7.43      3.75 o
   9   2   3       13.38       13.22      4.34 o
  10   2   3      502.78      482.58     50.99 o
  11   2   3       94.53       97.88     16.91 o
  12   2   3       71.24       57.57     26.79 o
  13   2   3        0.13      -12.47     12.47 o
  14   2   3        9.31        1.44     14.73 o
  15   2   3       26.87       43.44     28.34 o
 -16   3   3        0.34        9.94     21.75 o
 -15   3   3       10.41       36.74     16.48 o
 -14   3   3      179.61      153.85      9.62 o
 -13   3   3       51.95       39.99      8.66 o
 -12   3   3      592.56      625.18     19.97 o
 -11   3   3       98.21      116.00      7.27 o
 -10   3   3      262.68      271.90     10.96 o
  -9   3   3     1079.19      995.71     16.87 o
  -8   3   3      103.24       87.41      4.84 o
  -7   3   3      103.39      111.95      4.33 o
  -6   3   3     1202.20     1156.49     13.36 o
  -5   3   3     2206.71     2323.29     25.39 o
  -4   3   3      411.69      332.49      5.80 o
  -3   3   3     1754.57     1645.03     19.08 o
  -2   3   3      583.03      602.27      8.65 o
  -1   3   3     1180.19     1245.26     15.39 o
   0   3   3     2020.33     2028.52     23.12 o
   1   3   3     1623.89     1713.35     20.64 o
   2   3   3      358.93      277.88      4.96 o
   3   3   3      901.29      858.72     11.65 o
   4   3   3     2391.96     2388.88     32.44 o
   5   3   3     1806.35     1690.05     25.35 o
   6   3   3        5.22        6.19      3.19 o
   7   3   3     2964.05     2878.95     45.15 o
   8   3   3     1622.77     1573.45     24.18 o
   9   3   3       61.58       60.92      5.36 o
  10   3   3      977.51      896.58     18.11 o
  11   3   3      219.80      221.40      9.76 o
  12   3   3       24.96       36.60     13.53 o
  13   3   3       65.89       85.43     13.61 o
  14   3   3        0.73        6.20     14.60 o
  15   3   3        6.30       -3.14     19.33 o
 -16   4   3        3.20        3.13     18.13 o
 -15   4   3        0.78       -9.14      9.14 o
 -14   4   3       34.37       35.48      9.55 o
 -13   4   3        6.90        5.14      8.95 o
 -12   4   3       71.89       82.20      7.84 o
 -11   4   3       73.10       75.37      7.24 o
 -10   4   3       39.37       32.49      6.32 o
  -9   4   3       77.47       81.15      6.76 o
  -8   4   3      194.16      191.54      6.37 o
  -7   4   3     2206.98     2197.68     28.61 o
  -6   4   3      307.45      352.41      7.25 o
  -5   4   3     1978.75     1873.64     20.68 o
  -4   4   3      174.92      123.58      4.80 o
  -3   4   3     1031.26     1180.42     14.82 o
  -2   4   3     5332.37     5554.26     69.39 o
  -1   4   3     2213.41     2251.47     28.67 o
   0   4   3      104.19      115.81      2.79 o
   1   4   3     3300.13     3260.82     41.08 o
   2   4   3      745.01      728.14     12.78 o
   3   4   3     2915.85     2938.26     37.20 o
   4   4   3       95.77       71.97      3.12 o
   5   4   3      584.76      568.22      9.98 o
   6   4   3      904.91      900.09     14.61 o
   7   4   3       18.29       25.58      3.73 o
   8   4   3     1102.56     1078.62     17.49 o
   9   4   3       61.65       64.38      7.63 o
  10   4   3      115.63      119.57      6.56 o
  11   4   3      333.97      304.90     10.37 o
  12   4   3        4.06        7.67     12.51 o
  13   4   3       95.50       68.71     24.04 o
  14   4   3       46.78       63.46     15.34 o
  15   4   3        1.42      -12.30     15.92 o
 -16   5   3        2.19       -6.62     10.03 o
 -15   5   3        3.02       -4.79     10.19 o
 -14   5   3       56.97       80.83     10.96 o
 -13   5   3      122.29       96.71     10.04 o
 -12   5   3        0.53        4.06      7.50 o
 -11   5   3      430.09      429.74     12.39 o
 -10   5   3       28.39       13.66      6.43 o
  -9   5   3      193.69      183.37      7.58 o
  -8   5   3      802.03      776.33     12.83 o
  -7   5   3       35.27       29.32      5.08 o
  -6   5   3     1403.24     1431.24     22.82 o
  -5   5   3      676.64      665.84     11.82 o
  -4   5   3     5069.41     5019.51     56.33 o
  -3   5   3     3816.46     4013.50     50.51 o
  -2   5   3       53.17       79.60      3.25 o
  -1   5   3     6282.65     6536.40     81.48 o
   0   5   3     9967.34    10197.30    126.57 o
   1   5   3     1124.06     1176.78     16.77 o
   2   5   3    10007.76    10251.12    127.32 o
   3   5   3     1648.79     1621.61     22.64 o
   4   5   3     1977.55     1928.51     26.66 o
   5   5   3     3908.84     3916.85     52.88 o
   6   5   3        8.64       11.02      3.86 o
   7   5   3      602.56      556.10     10.43 o
   8   5   3      503.01      486.18     10.99 o
   9   5   3       11.28       18.45      5.31 o
  10   5   3      114.55      137.80      6.99 o
  11   5   3        2.46        2.05      7.33 o
  12   5   3        3.94       -3.33      7.56 o
  13   5   3        3.22        1.50      7.23 o
  14   5   3        2.04       15.12     14.38 o
  15   5   3       11.23       23.27     16.77 o
 -16   6   3       22.53       33.72     11.81 o
 -15   6   3       51.68       69.60     11.56 o
 -14   6   3        9.48        5.93     10.45 o
 -13   6   3      113.55      108.25      9.34 o
 -12   6   3      240.90      245.35     12.36 o
 -11   6   3       12.64       20.09      7.15 o
 -10   6   3     1104.80     1088.09     21.09 o
  -9   6   3      108.62      124.07      8.06 o
  -8   6   3        4.99       -1.10      4.29 o
  -7   6   3     2150.30     2154.52     30.12 o
  -6   6   3       64.00       51.45      3.78 o
  -5   6   3      197.51      187.01      4.79 o
  -4   6   3    13915.02    14311.94    177.60 o
  -3   6   3     1951.48     2163.26     27.83 o
  -2   6   3      425.65      389.43      6.52 o
  -1   6   3      767.42      818.39     11.36 o
   0   6   3     1353.45     1350.17     18.97 o
   1   6   3     7179.50     7357.38     97.99 o
   2   6   3      204.07      221.47      4.95 o
   3   6   3     3024.11     3096.39     42.04 o
   4   6   3     2183.38     2206.47     30.44 o
   5   6   3       27.05       29.93      3.04 o
   6   6   3     1222.44     1218.79     17.90 o
   7   6   3      969.82      979.70     16.94 o
   8   6   3       15.31       12.84      5.98 o
   9   6   3     1553.23     1520.21     26.58 o
  10   6   3       35.03       28.05      6.16 o
  11   6   3        5.85       14.35      6.72 o
  12   6   3       64.87       49.88      8.46 o
  13   6   3        1.24       -1.31      8.70 o
  14   6   3        6.81       14.65     10.20 o
  15   6   3        1.91        9.83     16.69 o
 -15   7   3        1.87        8.08     11.49 o
 -14   7   3        1.13       19.97     10.74 o
 -13   7   3       70.43       84.22     10.21 o
 -12   7   3        6.66        8.04      8.04 o
 -11   7   3      341.62      366.08     11.44 o
 -10   7   3       46.35       40.52      7.19 o
  -9   7   3        2.85       -0.47      6.56 o
  -8   7   3     2164.79     2120.64     32.87 o
  -7   7   3       41.63       46.52      5.39 o
  -6   7   3     1136.51     1126.15     17.06 o
  -5   7   3      206.76      193.31      6.01 o
  -4   7   3       73.48       91.20      4.48 o
  -3   7   3     6007.70     5724.56     67.54 o
  -2   7   3      677.39      676.23      9.87 o
  -1   7   3       41.00       25.52      2.66 o
   0   7   3     2795.86     2665.52     39.29 o
   1   7   3       21.75       26.87      3.43 o
   2   7   3       36.06       31.31      3.22 o
   3   7   3      775.20      788.60     12.29 o
   4   7   3        6.28        0.13      2.92 o
   5   7   3      472.16      453.19      8.39 o
   6   7   3        9.45       10.16      4.48 o
   7   7   3      175.32      177.25      5.72 o
   8   7   3       93.06      106.51      6.12 o
   9   7   3      206.35      227.56      8.30 o
  10   7   3      270.62      280.14      9.31 o
  11   7   3       64.95       79.20      8.08 o
  12   7   3      201.47      215.77     16.73 o
  13   7   3      115.35      157.46     10.56 o
  14   7   3       13.42       24.29      9.95 o
 -15   8   3       27.49       38.80     12.31 o
 -14   8   3       35.91       39.12     11.33 o
 -13   8   3        0.21       -8.36     10.28 o
 -12   8   3      175.54      206.95     11.67 o
 -11   8   3       89.11      100.81      9.84 o
 -10   8   3      125.29      151.00     14.72 o
  -9   8   3     1224.75     1176.35     26.50 o
  -8   8   3      182.02      190.43      9.20 o
  -7   8   3     1270.96     1223.75     20.49 o
  -6   8   3      270.10      304.31     12.35 o
  -5   8   3       44.15       49.33      4.18 o
  -4   8   3      851.85      856.74     14.50 o
  -3   8   3        4.31        3.88      3.77 o
  -2   8   3     1255.43     1187.08     15.14 o
  -1   8   3     1213.79     1261.59     16.85 o
   0   8   3      389.25      382.01      8.50 o
   1   8   3     2250.24     2235.17     41.87 o
   2   8   3       15.71       22.03      3.51 o
   3   8   3       56.10       50.32      3.79 o
   4   8   3     1660.21     1669.58     23.77 o
   5   8   3      665.75      641.21     10.27 o
   6   8   3     1532.79     1509.05     21.98 o
   7   8   3      114.77      137.49      9.72 o
   8   8   3        7.44       14.51      5.26 o
   9   8   3      176.45      200.06      8.15 o
  10   8   3      179.10      201.90     10.53 o
  11   8   3        3.04       20.83      7.41 o
  12   8   3       99.07      124.65      9.97 o
  13   8   3       14.05       25.86     10.24 o
  14   8   3       23.05       25.21     12.86 o
 -15   9   3        0.19       23.78     15.86 o
 -14   9   3       19.99       28.06     14.12 o
 -13   9   3      175.73      182.40     14.77 o
 -12   9   3        0.18      -11.51     11.51 o
 -11   9   3       67.05       70.67     11.32 o
 -10   9   3      485.88      467.40     17.26 o
  -9   9   3        4.74       -4.92      9.01 o
  -8   9   3      612.51      662.21     16.55 o
  -7   9   3       49.47       76.86      9.26 o
  -6   9   3      491.28      471.45     11.69 o
  -5   9   3     1417.29     1384.80     22.08 o
  -4   9   3       73.77       84.89      5.59 o
  -3   9   3     1716.37     1756.58     26.94 o
  -2   9   3      616.52      647.42      9.14 o
  -1   9   3      754.94      731.32     10.08 o
   0   9   3     1216.92     1181.84     17.35 o
   1   9   3        1.49        1.15      3.73 o
   2   9   3     1675.78     1690.60     26.01 o
   3   9   3      913.35      911.49     14.32 o
   4   9   3        6.07        5.02      3.44 o
   5   9   3      803.90      811.26     12.46 o
   6   9   3      294.44      288.29      7.47 o
   7   9   3       16.74       36.00      9.37 o
   8   9   3        5.60        0.62      9.10 o
   9   9   3       48.61       47.01     10.51 o
  10   9   3       21.42       23.82      9.11 o
  11   9   3        6.20       10.81      8.06 o
  12   9   3        0.49       12.88     12.42 o
  13   9   3        0.41        3.12     12.98 o
  14   9   3        1.74      -23.91     29.28 o
 -14  10   3        1.64       -4.52     18.10 o
 -13  10   3        5.91       29.58     13.15 o
 -12  10   3       12.21       -6.07     12.05 o
 -11  10   3        7.14        0.39     10.73 o
 -10  10   3       44.23       34.19     10.35 o
  -9  10   3        6.78       14.09     10.38 o
  -8  10   3      147.57      131.16      8.75 o
  -7  10   3      202.65      191.52     11.17 o
  -6  10   3      233.22      236.12      8.44 o
  -5  10   3       79.11       90.16      6.53 o
  -4  10   3       65.57       67.75      5.94 o
  -3  10   3        1.83       -4.32      4.49 o
  -2  10   3      386.82      384.33      7.74 o
  -1  10   3      552.43      523.00      9.86 o
   0  10   3        9.00        3.80      5.08 o
   1  10   3      119.90      123.16      6.51 o
   2  10   3       42.23       37.56      4.67 o
   3  10   3      208.42      200.17      7.10 o
   4  10   3      159.44      160.97      6.77 o
   5  10   3       13.88       10.99      5.40 o
   6  10   3       27.41       21.16      6.08 o
   7  10   3        9.55       24.99     12.00 o
   8  10   3      328.30      318.65     21.64 o
   9  10   3      139.39      182.60     15.98 o
  10  10   3       42.88       30.51     11.69 o
  11  10   3       83.11       78.56     16.25 o
  12  10   3       13.67        5.71     17.93 o
  13  10   3       40.52        9.01     14.41 o
 -14  11   3       14.51       22.13     14.90 o
 -13  11   3        0.63       -9.64     14.00 o
 -12  11   3       25.87       34.32     13.77 o
 -11  11   3       18.67       34.02     11.65 o
 -10  11   3        4.91       10.89     15.64 o
  -9  11   3       31.34       35.92     11.24 o
  -8  11   3        8.99       22.09      7.96 o
  -7  11   3      120.36      119.63     11.18 o
  -6  11   3        0.37       -2.33      6.28 o
  -5  11   3      794.50      826.67     17.55 o
  -4  11   3      134.01      132.02     10.57 o
  -3  11   3       25.32       18.07      5.54 o
  -2  11   3      111.71      115.61      5.28 o
  -1  11   3      254.11      230.81      6.65 o
   0  11   3      104.66       99.26      5.37 o
   1  11   3      535.71      531.76     10.88 o
   2  11   3      106.08      112.03      5.90 o
   3  11   3       11.93        9.33      4.99 o
   4  11   3      150.92      149.63      6.23 o
   5  11   3        4.48        1.09      5.77 o
   6  11   3        6.36       14.14      6.58 o
   7  11   3       17.97       24.87     11.27 o
   8  11   3       98.72      113.64     14.92 o
   9  11   3       92.69      103.73     15.60 o
  10  11   3       14.74       -0.22     15.05 o
  11  11   3       19.17        3.76     16.69 o
  12  11   3       18.99       39.93     29.85 o
  13  11   3        0.01        0.00     31.29 o
 -13  12   3        0.99      -14.03     14.30 o
 -12  12   3       72.21       87.44     16.67 o
 -11  12   3       49.17       39.00     12.53 o
 -10  12   3        0.93       -1.83     11.24 o
  -9  12   3      125.51      141.24     11.78 o
  -8  12   3        7.71       -0.57      8.22 o
  -7  12   3       10.52        9.02      7.18 o
  -6  12   3       50.80       61.71      7.35 o
  -5  12   3       33.84       36.20      6.65 o
  -4  12   3        2.73       -5.95      5.95 o
  -3  12   3       11.34       18.08      5.81 o
  -2  12   3        2.32       -4.55      4.55 o
  -1  12   3      138.68      136.30      5.90 o
   0  12   3        6.13        6.60      5.47 o
   1  12   3       66.94       79.38      6.32 o
   2  12   3        5.04        6.24      5.48 o
   3  12   3        8.57        7.98      5.58 o
   4  12   3       37.80       30.89      6.02 o
   5  12   3       10.18       17.72      6.56 o
   6  12   3       44.68       34.39      7.36 o
   7  12   3        4.18       -0.36      7.39 o
   8  12   3        4.63       13.43     14.38 o
   9  12   3       17.06       15.22     15.64 o
  10  12   3       14.82       30.65     15.88 o
  11  12   3        0.20       33.28     25.00 o
  12  12   3        9.07       22.45     18.44 o
 -12  13   3        9.00        6.93     14.25 o
 -11  13   3       24.62       -1.18     16.42 o
 -10  13   3       76.04       82.58     21.16 o
  -9  13   3       70.23       66.38     18.41 o
  -8  13   3        5.47       15.73      9.07 o
  -7  13   3      156.61      172.25     13.48 o
  -6  13   3       21.65        6.18      9.40 o
  -5  13   3        1.98        1.68      6.96 o
  -4  13   3       46.49       45.87      6.91 o
  -3  13   3       66.74       70.05      7.02 o
  -2  13   3       49.70       53.30     10.95 o
  -1  13   3        3.59       -7.23     11.96 o
   0  13   3      177.33      173.45      7.22 o
   1  13   3      145.44      118.83      7.12 o
   2  13   3      263.96      277.70      9.79 o
   3  13   3        4.49        1.72      5.89 o
   4  13   3       14.01        8.56      6.32 o
   5  13   3       32.01       37.50      6.68 o
   6  13   3        9.13        0.86      7.04 o
   7  13   3        0.10        1.68     10.32 o
   8  13   3        5.91       -6.41     15.05 o
   9  13   3       21.99        4.61     16.02 o
  10  13   3        1.80       33.75     19.20 o
  11  13   3        7.67       38.69     18.25 o
 -11  14   3       46.16       47.81     15.25 o
 -10  14   3       19.60        5.05     12.57 o
  -9  14   3        7.72      -11.79     11.79 o
  -8  14   3       69.78       64.17     10.00 o
  -7  14   3        9.79       15.03      8.19 o
  -6  14   3        3.94        6.32      8.02 o
  -5  14   3      209.32      162.51      9.35 o
  -4  14   3        2.64       14.05      8.60 o
  -3  14   3      259.64      249.39      9.55 o
  -2  14   3       71.20      100.88     13.98 o
  -1  14   3        5.56       -6.76     18.13 o
   0  14   3       56.26       47.20      6.58 o
   1  14   3      236.28      253.49      9.77 o
   2  14   3      388.72      356.98     11.12 o
   3  14   3       59.48       56.45      7.71 o
   4  14   3      102.92      106.90      8.46 o
   5  14   3      249.60      236.21      9.75 o
   6  14   3        3.97        2.61     11.52 o
   7  14   3        7.30       -3.97      9.05 o
   8  14   3       46.79       77.33     17.07 o
   9  14   3       26.22       27.35     17.61 o
  10  14   3        2.32        6.24     18.19 o
 -11  15   3       22.49        9.80     17.27 o
 -10  15   3        8.22       20.68     16.64 o
  -9  15   3        1.12      -10.91     10.94 o
  -8  15   3       43.66       30.93     10.25 o
  -7  15   3        4.04        0.89      9.56 o
  -6  15   3      220.89      222.08     11.25 o
  -5  15   3       16.08       12.70      9.74 o
  -4  15   3        5.86        5.90      7.65 o
  -3  15   3      148.29      129.32     13.82 o
  -2  15   3       37.79       23.14     12.45 o
  -1  15   3       44.11       43.37     12.53 o
   0  15   3        1.02        5.33     11.61 o
   1  15   3      106.94       80.11      8.04 o
   2  15   3        6.10       -7.09      8.07 o
   3  15   3        0.44       -4.88      8.53 o
   4  15   3        1.61       -8.01      8.01 o
   5  15   3       13.71       23.02      8.64 o
   6  15   3       30.80       36.16     10.27 o
   7  15   3        0.39       -6.19     10.10 o
   8  15   3        3.93      -15.80     17.22 o
   9  15   3        6.09       -4.27     18.93 o
  -9  16   3        8.65       12.74     12.98 o
  -8  16   3       22.93       31.91     11.11 o
  -7  16   3        7.23        6.52     10.17 o
  -6  16   3       14.62       15.76      9.81 o
  -5  16   3      106.27      108.44     14.08 o
  -4  16   3        8.21       14.47      9.22 o
  -3  16   3       45.47       37.64     12.98 o
  -2  16   3      147.61      133.53     22.86 o
  -1  16   3       92.40       96.39     14.33 o
   0  16   3       87.60       78.35     14.43 o
   1  16   3       23.40       10.94      7.12 o
   2  16   3       17.89       15.14      8.57 o
   3  16   3        0.99        3.75      9.02 o
   4  16   3       57.82       77.72     16.15 o
   5  16   3        0.05       12.60     10.05 o
   6  16   3       25.63        3.65     11.22 o
   7  16   3        8.27       12.82     17.77 o
   8  16   3        3.51       16.65     22.38 o
  -8  17   3       39.73       44.90     11.70 o
  -7  17   3        2.07        9.22     10.86 o
  -6  17   3       36.24       42.74     10.40 o
  -5  17   3       64.73       70.61      9.62 o
  -4  17   3        0.37      -12.61     24.46 o
  -3  17   3        1.64       -1.36     13.81 o
  -2  17   3       71.10       62.25     15.20 o
  -1  17   3        8.92       -1.22     13.55 o
   0  17   3        1.03      -14.10     14.10 o
   1  17   3        4.96       11.64     23.28 o
   2  17   3       77.59       58.94      8.94 o
   3  17   3       30.35       29.16      9.96 o
   4  17   3       34.59       14.33     10.36 o
   5  17   3       40.23       41.02     11.19 o
   6  17   3        3.08       -5.65     11.94 o
   7  17   3       14.52       20.53     17.52 o
  -6  18   3        3.88       -0.64     10.25 o
  -5  18   3        7.70       12.68     16.30 o
  -4  18   3      107.47      114.37     17.09 o
  -3  18   3        2.92        9.67     15.65 o
  -2  18   3       68.93       89.85     16.75 o
  -1  18   3       24.32       42.23     15.84 o
   0  18   3       22.22       12.00     15.41 o
   1  18   3       11.19       34.44     15.72 o
   2  18   3       60.46       46.40     16.37 o
   3  18   3       40.16       45.66     10.06 o
   4  18   3        4.88       -9.17     10.70 o
   5  18   3        0.01       -8.17     11.31 o
  -4  19   3        0.29        9.58     16.37 o
  -3  19   3       26.75       20.62     16.42 o
  -2  19   3        0.13       18.37     16.87 o
  -1  19   3        4.61        4.97     16.89 o
   0  19   3       21.83       20.87     22.36 o
   1  19   3       26.16        4.42     16.74 o
   2  19   3        0.29        3.32     16.90 o
   3  19   3        4.10       -4.04     11.59 o
 -16   0   4        1.17      -12.22     27.10 o
 -15   0   4        7.71        8.55     25.09 o
 -14   0   4        6.34      -13.61     22.91 o
 -13   0   4       27.18       27.53     21.99 o
 -12   0   4        3.45       12.99     11.02 o
 -11   0   4      237.13      227.85      8.54 o
 -10   0   4       21.89       33.87      6.28 o
  -9   0   4       31.20       39.78      5.88 o
  -8   0   4     1030.86     1052.06     19.12 o
  -7   0   4       45.59       33.89      4.49 o
  -6   0   4    12878.70    12951.20    227.60 o
  -5   0   4     3034.23     2950.16     53.36 o
  -4   0   4     2941.95     3035.53     48.96 o
  -3   0   4    22906.04    23563.21    336.50 o
  -2   0   4     1910.94     1881.10     34.43 o
  -1   0   4     8200.11     9044.18    129.89 o
   0   0   4     4152.47     4235.02     75.20 o
   1   0   4       35.32       43.08      3.53 o
   2   0   4    17956.62    18181.76    318.29 o
   3   0   4     2093.88     1912.17     34.73 o
   4   0   4       28.67       17.44      3.56 o
   5   0   4     1480.31     1528.22     29.19 o
   6   0   4      134.28      146.80     15.86 o
   7   0   4     2433.12     2466.93    124.84 o
   8   0   4      148.32      145.68     12.54 o
   9   0   4       39.19       58.21     14.40 o
  10   0   4      394.65      406.45     24.70 o
  11   0   4       16.20       24.70     16.41 o
  12   0   4        7.30       39.36     17.85 o
  13   0   4       59.18       54.72     20.25 o
  14   0   4        0.37        5.80     21.08 o
  15   0   4        1.44       37.83     23.78 o
 -16   1   4        4.21       -6.08     19.31 o
 -15   1   4        9.41       20.06     16.67 o
 -14   1   4      124.31      104.13     17.07 o
 -13   1   4      101.02      110.78      8.79 o
 -12   1   4      130.17      144.35      8.75 o
 -11   1   4       74.30       99.86      8.00 o
 -10   1   4      581.14      610.43     10.35 o
  -9   1   4     1063.88     1085.61     15.63 o
  -8   1   4       62.61       48.43      3.57 o
  -7   1   4     2039.87     2037.16     23.91 o
  -6   1   4     1036.15     1004.89     14.16 o
  -5   1   4       88.22       64.86      4.16 o
  -4   1   4     2777.80     2853.65     32.61 o
  -3   1   4      442.18      397.60      6.36 o
  -2   1   4     2087.00     2015.99     22.19 o
  -1   1   4     1719.87     1673.96     21.13 o
   0   1   4     2425.09     2403.92     28.89 o
   1   1   4     2876.79     2720.74     34.50 o
   2   1   4       37.13       25.91      2.41 o
   3   1   4     2280.13     2082.67     26.63 o
   4   1   4      366.71      311.90      5.49 o
   5   1   4      386.55      400.82      7.90 o
   6   1   4     2413.41     2359.16     34.91 o
   7   1   4        2.57        2.83      2.12 o
   8   1   4        8.76       11.17      6.10 o
   9   1   4      704.88      700.19     23.06 o
  10   1   4       21.43       10.88     10.89 o
  11   1   4       78.24       89.13     22.93 o
  12   1   4        7.92       -3.28     12.75 o
  13   1   4       10.70       18.60     13.79 o
  14   1   4       13.06       15.58     15.23 o
  15   1   4        0.03        3.20     16.97 o
 -16   2   4       80.64       81.48     19.66 o
 -15   2   4        1.88        5.58     17.27 o
 -14   2   4       87.11       81.00      8.56 o
 -13   2   4      205.16      222.20     10.51 o
 -12   2   4        2.92       11.21      7.12 o
 -11   2   4      889.59      900.10     18.42 o
 -10   2   4       11.85       15.89      5.71 o
  -9   2   4      631.15      640.67     10.44 o
  -8   2   4      644.73      659.53      9.44 o
  -7   2   4      160.13      154.99      3.93 o
  -6   2   4      261.27      222.65      4.94 o
  -5   2   4      281.03      244.34      4.94 o
  -4   2   4     2926.34     3140.51     37.71 o
  -3   2   4      968.44      881.86     11.67 o
  -2   2   4      519.92      568.84      7.69 o
  -1   2   4     2356.36     2249.71     27.19 o
   0   2   4     3076.14     2957.67     35.32 o
   1   2   4       65.81       69.79      2.65 o
   2   2   4     3847.09     3751.06     47.15 o
   3   2   4      492.85      452.28      8.39 o
   4   2   4     2221.01     2259.48     33.45 o
   5   2   4     2400.02     2316.76     37.71 o
   6   2   4      399.74      378.15      7.87 o
   7   2   4      157.42      158.02      7.08 o
   8   2   4      441.40      453.49     10.25 o
   9   2   4       23.71       13.36      6.73 o
  10   2   4       91.97       95.48     11.67 o
  11   2   4       43.51       39.13     11.93 o
  12   2   4       64.10      105.28     24.94 o
  13   2   4       64.62       54.75     14.62 o
  14   2   4        0.12        7.36     15.41 o
  15   2   4       45.54       35.66     17.43 o
 -16   3   4       42.54       37.03     19.29 o
 -15   3   4       23.29       21.76      8.95 o
 -14   3   4       70.50       50.64      9.67 o
 -13   3   4       22.52       19.74      9.31 o
 -12   3   4      143.53      148.94      8.90 o
 -11   3   4      277.82      277.24     11.91 o
 -10   3   4       46.01       60.54      8.82 o
  -9   3   4      199.88      220.39      9.39 o
  -8   3   4      884.95      832.94     11.12 o
  -7   3   4      461.53      468.48      7.11 o
  -6   3   4      103.13      109.85      3.65 o
  -5   3   4     2986.77     3126.21     37.67 o
  -4   3   4     1772.76     1673.10     20.80 o
  -3   3   4       10.18       26.06      3.59 o
  -2   3   4     3318.91     3373.83     42.75 o
  -1   3   4      732.39      734.34      9.90 o
   0   3   4     1503.29     1554.77     19.14 o
   1   3   4     3596.25     3613.47     42.92 o
   2   3   4      366.25      369.90      6.76 o
   3   3   4     1337.54     1249.79     29.13 o
   4   3   4     1504.94     1545.72     23.51 o
   5   3   4      144.33      157.22      4.41 o
   6   3   4      852.23      782.49     17.01 o
   7   3   4      170.00      167.88      6.20 o
   8   3   4     2595.31     2462.29     40.53 o
   9   3   4      214.31      223.27      7.44 o
  10   3   4       17.82       28.78      7.35 o
  11   3   4      444.68      416.74     18.99 o
  12   3   4       27.72       20.68     12.45 o
  13   3   4       88.01      120.84     27.47 o
  14   3   4       52.18       67.64     16.31 o
  15   3   4        0.25       17.74     25.35 o
 -16   4   4        5.22       15.70      9.34 o
 -15   4   4        0.47        0.52     10.14 o
 -14   4   4       28.56       20.61     10.14 o
 -13   4   4        0.88       -9.32      9.32 o
 -12   4   4      122.92      126.61      9.19 o
 -11   4   4      109.58       86.72      8.63 o
 -10   4   4      797.39      797.10     16.86 o
  -9   4   4      251.25      247.03     10.97 o
  -8   4   4      440.59      434.74      8.71 o
  -7   4   4      103.59       86.53      3.29 o
  -6   4   4      803.68      877.96     11.48 o
  -5   4   4     1777.19     1880.83     23.31 o
  -4   4   4      577.32      599.44      8.35 o
  -3   4   4      775.25      755.45     10.38 o
  -2   4   4      873.72      952.58     13.25 o
  -1   4   4     1722.37     1804.97     22.14 o
   0   4   4      488.90      425.58      6.20 o
   1   4   4       93.69      112.13      3.12 o
   2   4   4        9.21       12.50      3.35 o
   3   4   4     1037.84     1035.18     14.16 o
   4   4   4      785.17      815.33     12.57 o
   5   4   4      580.85      583.81     10.68 o
   6   4   4       37.90       54.42      4.26 o
   7   4   4      860.21      888.67     16.68 o
   8   4   4       32.20       53.90      5.70 o
   9   4   4       11.01       19.09      5.79 o
  10   4   4      142.62      153.89      8.23 o
  11   4   4       12.28        8.09      6.87 o
  12   4   4       54.84       56.31     17.85 o
  13   4   4       14.32        5.73     24.33 o
  14   4   4        7.80        9.07     15.79 o
  15   4   4        1.32       -4.82     17.49 o
 -16   5   4       23.20       16.93     11.27 o
 -15   5   4        2.37        9.55     11.27 o
 -14   5   4      195.80      225.75     12.80 o
 -13   5   4        8.50        7.40      8.80 o
 -12   5   4        4.34       -8.15      8.15 o
 -11   5   4      327.95      334.82     10.92 o
 -10   5   4      101.84      118.36      8.08 o
  -9   5   4       63.30       73.89      6.88 o
  -8   5   4      116.73      122.11      5.05 o
  -7   5   4        8.77        7.88      4.02 o
  -6   5   4      175.19      173.37      3.83 o
  -5   5   4     1152.12     1174.56     15.32 o
  -4   5   4      237.35      304.66      7.30 o
  -3   5   4      242.10      257.54      5.66 o
  -2   5   4     1483.87     1569.03     20.75 o
  -1   5   4     2123.40     2099.96     27.12 o
   0   5   4       64.37       84.39      3.53 o
   1   5   4       62.92       51.29      2.96 o
   2   5   4       88.04       97.51      3.80 o
   3   5   4      698.99      663.56      9.96 o
   4   5   4      411.73      409.64      8.64 o
   5   5   4      163.85      162.52      4.88 o
   6   5   4        1.04        6.22      4.04 o
   7   5   4       62.00       70.19      5.55 o
   8   5   4      135.50      119.81      6.54 o
   9   5   4      116.53       90.99      6.56 o
  10   5   4       14.11       18.87      6.58 o
  11   5   4       18.82        9.45      7.65 o
  12   5   4       14.12        8.45      7.99 o
  13   5   4        0.03       -3.61     14.37 o
  14   5   4        0.08       -6.71     34.23 o
 -15   6   4      108.96      120.61     12.64 o
 -14   6   4        7.32       15.35     10.90 o
 -13   6   4       71.00       85.84     11.44 o
 -12   6   4       26.01       22.84      8.39 o
 -11   6   4        0.04       -7.40      7.40 o
 -10   6   4      197.93      211.21      9.22 o
  -9   6   4       20.78        7.48      6.56 o
  -8   6   4       29.88       42.20      6.27 o
  -7   6   4      527.11      492.65      8.79 o
  -6   6   4       48.21       33.09      4.12 o
  -5   6   4      358.15      358.32      6.28 o
  -4   6   4       92.13       95.59      3.81 o
  -3   6   4      148.83      185.67      4.75 o
  -2   6   4       13.31       20.62      3.15 o
  -1   6   4       41.19       36.70      3.09 o
   0   6   4       37.74       68.13      3.03 o
   1   6   4      451.30      458.47      8.37 o
   2   6   4        0.97        0.17      1.53 o
   3   6   4      147.50      176.82      4.93 o
   4   6   4       70.19       79.90      4.12 o
   5   6   4      267.52      268.73      7.06 o
   6   6   4        5.15        7.85      4.11 o
   7   6   4       24.67       18.09      5.72 o
   8   6   4        6.57       11.37      9.02 o
   9   6   4       11.24        2.79      6.16 o
  10   6   4        5.60        0.70      6.81 o
  11   6   4       20.07        5.66      8.48 o
  12   6   4       13.76        6.79      9.07 o
  13   6   4        3.86       -8.86      8.86 o
  14   6   4       21.53       -7.39     16.81 o
 -15   7   4        0.91       -8.79     12.31 o
 -14   7   4       11.83       16.75     11.21 o
 -13   7   4       47.05       45.37      9.78 o
 -12   7   4       55.00       70.40     10.26 o
 -11   7   4       82.83       84.89     10.04 o
 -10   7   4       97.00       87.84      9.07 o
  -9   7   4        3.76        3.07      7.28 o
  -8   7   4      414.18      418.96     11.68 o
  -7   7   4       13.76       10.84      4.64 o
  -6   7   4      793.19      740.65     16.09 o
  -5   7   4        4.63        2.39      3.92 o
  -4   7   4      624.01      620.73      9.34 o
  -3   7   4      791.02      790.62     11.71 o
  -2   7   4      165.95      186.38      4.97 o
  -1   7   4        2.48        6.50      3.76 o
   0   7   4      710.44      707.90     14.74 o
   1   7   4        6.55        1.09      2.64 o
   2   7   4      712.88      750.73     12.27 o
   3   7   4       57.85       54.89      3.72 o
   4   7   4       10.79        9.67      3.57 o
   5   7   4      200.83      183.00      5.45 o
   6   7   4      145.12      130.49      6.26 o
   7   7   4      307.70      295.19      8.92 o
   8   7   4        2.94        1.78      5.89 o
   9   7   4        0.23       -5.97      6.46 o
  10   7   4        0.23       -1.97      7.63 o
  11   7   4       21.62       11.57      8.68 o
  12   7   4       19.11       25.54     11.17 o
  13   7   4        9.99        8.28      9.93 o
  14   7   4        9.79       11.89     10.18 o
 -15   8   4        3.36      -14.72     14.72 o
 -14   8   4       31.51       14.01     14.29 o
 -13   8   4       17.82       14.43     11.18 o
 -12   8   4      119.08      134.82     13.35 o
 -11   8   4        1.42        2.71     10.54 o
 -10   8   4        0.49       -0.89     10.08 o
  -9   8   4      632.58      556.06     18.76 o
  -8   8   4       45.92       40.31      8.65 o
  -7   8   4      571.03      538.02     18.30 o
  -6   8   4     2057.26     1895.47     31.75 o
  -5   8   4        0.60       -1.10      4.41 o
  -4   8   4      274.76      267.65      5.65 o
  -3   8   4      859.51      913.52     13.27 o
  -2   8   4      236.71      244.04     17.26 o
  -1   8   4     2402.39     2339.32     32.63 o
   0   8   4       13.63       11.60      4.08 o
   1   8   4       38.48       35.86      3.93 o
   2   8   4      512.08      534.25     12.89 o
   3   8   4       31.99       41.14      5.25 o
   4   8   4      288.41      285.11      6.55 o
   5   8   4      130.27      109.12      5.32 o
   6   8   4       38.02       38.06      5.68 o
   7   8   4       54.92       48.24      6.26 o
   8   8   4       35.82       36.19      6.39 o
   9   8   4       48.79       55.86      7.10 o
  10   8   4       18.41       23.33      7.40 o
  11   8   4       25.38       24.39      9.25 o
  12   8   4        4.68        4.19     10.09 o
  13   8   4        5.48       20.45     10.99 o
 -14   9   4        1.29       -6.27     17.96 o
 -13   9   4        2.09        3.26     13.36 o
 -12   9   4      163.60      147.64     14.01 o
 -11   9   4        1.03       -0.64     10.89 o
 -10   9   4       68.09       46.30     11.04 o
  -9   9   4      162.78      155.51     12.98 o
  -8   9   4        4.76        4.32      7.49 o
  -7   9   4        4.37       -6.52      6.52 o
  -6   9   4      859.50      824.85     16.97 o
  -5   9   4     2430.67     2316.56     35.42 o
  -4   9   4      240.08      257.24      6.86 o
  -3   9   4      198.13      175.69      4.78 o
  -2   9   4      680.16      661.70     10.41 o
  -1   9   4       39.23       34.31      4.85 o
   0   9   4      286.55      268.17      7.27 o
   1   9   4      770.58      783.46     13.80 o
   2   9   4        5.38        0.14      5.16 o
   3   9   4      328.90      316.54     12.64 o
   4   9   4      143.20      135.01      9.62 o
   5   9   4        3.03        3.66      5.75 o
   6   9   4       18.44       18.81      6.60 o
   7   9   4      124.66      129.12      8.17 o
   8   9   4      291.84      255.01     10.66 o
   9   9   4       14.84       21.20      8.26 o
  10   9   4        0.11       -1.19      7.86 o
  11   9   4        1.68       10.38     10.15 o
  12   9   4        9.02       19.75     24.54 o
  13   9   4       22.71       19.00     13.86 o
 -14  10   4        1.42      -10.96     14.77 o
 -13  10   4        6.29       -8.85     14.01 o
 -12  10   4       31.92       51.89     15.84 o
 -11  10   4       63.48       44.00     11.99 o
 -10  10   4        7.04       11.47     10.85 o
  -9  10   4      289.11      296.04     18.62 o
  -8  10   4      136.02      114.90      9.08 o
  -7  10   4       17.30        5.12      6.87 o
  -6  10   4       15.72       14.48      6.56 o
  -5  10   4      865.08      860.04     17.23 o
  -4  10   4      481.96      452.72     10.39 o
  -3  10   4       33.22       37.90      5.22 o
  -2  10   4       22.15       25.38      3.70 o
  -1  10   4      137.95      139.36      5.46 o
   0  10   4      238.97      253.14      7.12 o
   1  10   4      135.57      115.14      8.10 o
   2  10   4      320.81      322.90      9.56 o
   3  10   4        0.95       -2.31      5.72 o
   4  10   4     1252.70     1209.59     22.39 o
   5  10   4       35.48       43.43      7.14 o
   6  10   4        8.79        9.90      7.94 o
   7  10   4      220.41      228.41     22.79 o
   8  10   4      121.03      133.25     18.49 o
   9  10   4       53.69       51.57     12.88 o
  10  10   4       22.12       16.07     12.00 o
  11  10   4        0.48       -3.53     12.56 o
  12  10   4        2.11       12.60     25.00 o
 -13  11   4       31.81       33.56     14.60 o
 -12  11   4       25.99        7.29     13.25 o
 -11  11   4       56.52       79.73     12.75 o
 -10  11   4      110.67      100.06     16.92 o
  -9  11   4       28.99       11.97     10.58 o
  -8  11   4      473.99      429.71     16.98 o
  -7  11   4      464.15      467.30     13.36 o
  -6  11   4      343.46      280.18     13.20 o
  -5  11   4      573.16      547.53     13.38 o
  -4  11   4      282.03      289.96      9.16 o
  -3  11   4      171.77      166.02      6.57 o
  -2  11   4      920.20      950.28     15.74 o
  -1  11   4      801.11      798.28     18.79 o
   0  11   4      798.94      781.90     15.85 o
   1  11   4      335.84      345.22      9.99 o
   2  11   4      412.51      424.02     11.42 o
   3  11   4      974.15      946.40     18.69 o
   4  11   4      199.30      189.69      8.26 o
   5  11   4        1.15        7.64     14.13 o
   6  11   4      217.58      228.19     11.34 o
   7  11   4       98.28      132.05     10.23 o
   8  11   4       27.20       43.56      9.46 o
   9  11   4        9.35       -7.63     20.25 o
  10  11   4        5.98       30.83     16.99 o
  11  11   4       53.39       64.24     17.75 o
  12  11   4       70.24       87.01     20.87 o
 -13  12   4        7.55        3.25     14.96 o
 -12  12   4       33.89       49.70     14.24 o
 -11  12   4       29.36       35.15     13.07 o
 -10  12   4       54.10       59.45     12.90 o
  -9  12   4       57.04       49.34     11.40 o
  -8  12   4      219.00      237.14     11.57 o
  -7  12   4       16.78        8.22      7.59 o
  -6  12   4      169.69      168.70     10.28 o
  -5  12   4       60.27       70.65      7.67 o
  -4  12   4      154.24      149.99      7.81 o
  -3  12   4      203.92      230.46     10.19 o
  -2  12   4       52.34       56.67     13.80 o
  -1  12   4      473.16      455.63     10.37 o
   0  12   4      186.44      200.80      7.15 o
   1  12   4       88.54       85.63      7.49 o
   2  12   4      159.38      177.83      7.19 o
   3  12   4      236.34      267.72      8.43 o
   4  12   4       53.18       55.66      7.44 o
   5  12   4      216.27      249.75     12.10 o
   6  12   4        0.21       -1.77      9.33 o
   7  12   4      167.89      210.95     14.67 o
   8  12   4       10.41       22.95      9.81 o
   9  12   4        0.18       29.65     16.25 o
  10  12   4       59.63       42.00     17.25 o
  11  12   4        3.82       -5.54     17.54 o
 -12  13   4        0.91       -3.03     20.99 o
 -11  13   4       18.01        6.10     13.60 o
 -10  13   4       47.56       37.06     13.23 o
  -9  13   4       56.21       35.53     20.98 o
  -8  13   4        0.35       -7.66      9.50 o
  -7  13   4      257.45      275.94     10.80 o
  -6  13   4       31.93       39.82      7.91 o
  -5  13   4       98.74       85.01      7.98 o
  -4  13   4      206.14      245.32     12.94 o
  -3  13   4       52.34       60.05      6.81 o
  -2  13   4      536.91      486.81     21.13 o
  -1  13   4       10.19       24.74     10.06 o
   0  13   4      233.08      213.79      8.41 o
   1  13   4       88.74      111.11      6.97 o
   2  13   4        0.59        5.31      6.61 o
   3  13   4      389.15      368.04     11.51 o
   4  13   4      108.55      146.39      8.89 o
   5  13   4       53.50       44.68      9.10 o
   6  13   4      470.44      528.54     18.28 o
   7  13   4        1.41       12.19     10.13 o
   8  13   4        0.66       -1.41     19.35 o
   9  13   4       33.16       39.05     18.52 o
  10  13   4       13.35       13.05     18.61 o
  11  13   4        9.79        7.54     18.37 o
 -11  14   4       61.28       87.62     16.51 o
 -10  14   4        7.39       11.08     13.13 o
  -9  14   4       24.12       29.33     10.89 o
  -8  14   4       81.90       99.57     10.11 o
  -7  14   4       18.20       16.76     14.55 o
  -6  14   4       38.93       38.28      9.08 o
  -5  14   4       87.74       94.04      9.26 o
  -4  14   4       31.24       22.84      7.83 o
  -3  14   4      247.20      230.41     15.35 o
  -2  14   4       29.44       20.44     12.21 o
  -1  14   4       92.02       99.62     20.62 o
   0  14   4      231.89      242.41      9.90 o
   1  14   4       17.07       29.30      8.01 o
   2  14   4      357.18      348.58     10.01 o
   3  14   4       28.12       27.56      7.44 o
   4  14   4       28.28       30.27      7.78 o
   5  14   4        6.79        5.11      8.38 o
   6  14   4       47.98       40.93     11.20 o
   7  14   4       15.82       19.09     21.77 o
   8  14   4        8.78        3.60     17.08 o
   9  14   4       28.08       30.89     18.66 o
  10  14   4       21.69       42.07     33.90 o
 -10  15   4       26.91       32.08     17.11 o
  -9  15   4       62.42       69.50     13.36 o
  -8  15   4        6.18       -0.33     14.30 o
  -7  15   4      128.12      149.77     11.35 o
  -6  15   4      132.57      150.50     10.90 o
  -5  15   4       33.38       23.26      8.90 o
  -4  15   4      327.85      337.62     16.73 o
  -3  15   4       10.78       32.81     12.70 o
  -2  15   4       13.10        8.34     13.83 o
  -1  15   4       60.03       39.31     13.29 o
   0  15   4       30.94       27.01      8.48 o
   1  15   4      139.42      133.29      9.56 o
   2  15   4       12.41       18.44      8.99 o
   3  15   4        2.56        3.44      9.33 o
   4  15   4       14.23       19.50      8.92 o
   5  15   4       14.28       20.13      9.15 o
   6  15   4        1.38       -5.28     11.74 o
   7  15   4       44.84       33.35     22.34 o
   8  15   4        8.06       -0.31     18.51 o
   9  15   4        6.22       37.61     19.41 o
  -9  16   4       32.65       38.40     21.30 o
  -8  16   4        2.24        4.19     11.12 o
  -7  16   4       18.99       15.02     10.79 o
  -6  16   4        5.42        0.53      9.82 o
  -5  16   4        5.30       17.62      8.99 o
  -4  16   4        0.15        4.07     13.87 o
  -3  16   4       28.02       23.93     13.93 o
  -2  16   4        2.90       32.23     14.20 o
  -1  16   4       10.52       13.36     13.70 o
   0  16   4       37.73       34.92     13.97 o
   1  16   4        0.12       -2.34      8.61 o
   2  16   4        5.17       -0.71      9.39 o
   3  16   4      116.21      143.11     11.40 o
   4  16   4        0.01        0.42     10.38 o
   5  16   4       15.75       16.47     10.82 o
   6  16   4       50.83       36.61     12.52 o
   7  16   4        0.12        7.93     20.18 o
  -7  17   4        8.60        6.89     11.04 o
  -6  17   4       43.57       58.29     10.44 o
  -5  17   4       24.13        0.19     15.85 o
  -4  17   4        1.08      -15.02     15.02 o
  -3  17   4       58.40       82.98     16.67 o
  -2  17   4        5.77       -5.62     14.44 o
  -1  17   4       31.14       40.58     14.98 o
   0  17   4       22.12       53.44     15.63 o
   1  17   4        5.79        0.53      7.89 o
   2  17   4        0.81        5.16      9.80 o
   3  17   4        2.71        6.62     10.51 o
   4  17   4        7.98        3.23     10.95 o
   5  17   4        7.94        7.35     11.71 o
   6  17   4        5.72        4.03     13.59 o
  -5  18   4       13.97       24.80     17.03 o
  -4  18   4       39.39       67.77     17.38 o
  -3  18   4        2.93      -16.28     16.28 o
  -2  18   4      110.63      124.73     27.29 o
  -1  18   4        0.54       -6.59     15.64 o
   0  18   4        3.26       13.78     19.61 o
   1  18   4       41.10       45.95     16.79 o
   2  18   4       23.38        7.64      9.36 o
   3  18   4        5.66        1.61     12.56 o
   4  18   4        2.65        2.61     11.76 o
  -1  19   4        1.31       -1.75     17.46 o
   0  19   4        0.15       17.30     19.77 o
 -16   1   5        0.18       -2.80     26.73 o
 -15   1   5        1.55      -19.13     19.53 o
 -14   1   5      184.39      164.34      9.26 o
 -13   1   5       60.95       65.00      9.48 o
 -12   1   5      254.79      264.32      9.49 o
 -11   1   5      448.62      431.62     10.11 o
 -10   1   5        6.21        2.26      4.94 o
  -9   1   5       95.67       92.95      4.71 o
  -8   1   5      157.61      149.76      4.82 o
  -7   1   5       57.24       57.78      4.35 o
  -6   1   5        1.79       -1.66      3.44 o
  -5   1   5       48.06       37.84      3.28 o
  -4   1   5       47.86       41.84      3.17 o
  -3   1   5      769.47      765.79      9.68 o
  -2   1   5      754.35      843.37     10.40 o
  -1   1   5        7.84        3.73      2.49 o
   0   1   5     3314.00     3560.09     42.55 o
   1   1   5      276.09      297.89      5.98 o
   2   1   5      125.80      103.29      3.64 o
   3   1   5      278.69      311.83      6.13 o
   4   1   5      124.25      125.15      3.85 o
   5   1   5        8.15        9.84      4.08 o
   6   1   5      491.64      474.84      9.49 o
   7   1   5       25.40       21.43      4.68 o
   8   1   5      447.67      392.64     18.07 o
   9   1   5        0.15       -8.23     17.85 o
  10   1   5       19.87       20.75     12.70 o
  11   1   5        0.13      -15.46     26.64 o
  12   1   5       13.69       18.67     18.11 o
  13   1   5        0.71        9.07     15.45 o
  14   1   5       10.04       34.17     17.61 o
 -16   2   5        1.91      -19.42     19.42 o
 -15   2   5       39.11       36.49     10.98 o
 -14   2   5        0.02       -9.15      9.15 o
 -13   2   5        5.60        0.99     10.85 o
 -12   2   5       10.24        5.66      7.87 o
 -11   2   5      203.02      207.46      7.86 o
 -10   2   5        2.69        7.18      4.68 o
  -9   2   5       77.43       73.32      4.53 o
  -8   2   5       24.46       22.90      3.71 o
  -7   2   5      113.57      116.34      5.04 o
  -6   2   5      215.83      231.11      6.89 o
  -5   2   5     1922.40     1986.35     24.77 o
  -4   2   5       22.30       21.17      3.71 o
  -3   2   5       82.66       88.64      3.23 o
  -2   2   5     1300.64     1278.52     15.57 o
  -1   2   5      127.18      128.37      3.44 o
   0   2   5     2004.66     2069.78     23.98 o
   1   2   5      411.99      375.66      6.34 o
   2   2   5      178.25      201.22      4.88 o
   3   2   5      872.74      877.50     12.33 o
   4   2   5      280.28      285.10      7.16 o
   5   2   5      558.90      549.65     11.03 o
   6   2   5       16.07       15.65      4.95 o
   7   2   5      244.02      248.09      7.67 o
   8   2   5      329.01      293.23      8.67 o
   9   2   5        8.32       15.32     10.70 o
  10   2   5        0.06       -8.11     12.08 o
  11   2   5       35.53       49.76     12.83 o
  12   2   5        8.72      -14.19     14.33 o
  13   2   5        1.04       13.10     19.07 o
  14   2   5        5.97      -10.00     17.46 o
 -16   3   5       15.76       18.80     16.56 o
 -15   3   5        4.06       10.05     10.03 o
 -14   3   5      145.98      133.57     11.47 o
 -13   3   5       10.01       11.23      9.86 o
 -12   3   5      236.06      256.64     15.30 o
 -11   3   5      143.94      167.94      9.24 o
 -10   3   5      181.12      200.99      9.06 o
  -9   3   5     1055.15     1007.89     13.55 o
  -8   3   5     2322.58     2331.61     26.27 o
  -7   3   5        2.46        4.64      3.64 o
  -6   3   5     2615.92     2623.35     32.23 o
  -5   3   5     1246.14     1261.27     15.74 o
  -4   3   5       10.88       14.92      2.92 o
  -3   3   5      223.84      213.07      4.94 o
  -2   3   5       28.86       43.80      3.12 o
  -1   3   5     2354.47     2336.28     28.50 o
   0   3   5      114.18      105.08      3.72 o
   1   3   5      509.11      542.76      7.72 o
   2   3   5      291.82      265.11      5.32 o
   3   3   5        0.66        1.35      3.70 o
   4   3   5      356.76      331.80      7.76 o
   5   3   5      963.59      901.48     16.68 o
   6   3   5      321.73      356.36     13.93 o
   7   3   5      463.30      447.16     10.83 o
   8   3   5      103.69      109.01      6.41 o
   9   3   5        2.82        1.06      6.64 o
  10   3   5       42.75       42.03      7.98 o
  11   3   5       59.46       79.68     23.50 o
  12   3   5        2.96       -5.35     13.83 o
  13   3   5        0.64       -3.63     16.03 o
  14   3   5       16.35       33.50     17.38 o
 -16   4   5        4.30      -19.99     19.99 o
 -15   4   5       14.70      -10.97     10.97 o
 -14   4   5        1.76       13.53     10.91 o
 -13   4   5      208.93      183.29     19.45 o
 -12   4   5        1.42        1.18      8.24 o
 -11   4   5       56.44       72.15     11.13 o
 -10   4   5      911.82      903.32     19.08 o
  -9   4   5       94.81       94.36      5.56 o
  -8   4   5      577.28      562.14      9.06 o
  -7   4   5      274.38      267.80      6.17 o
  -6   4   5     1000.53     1041.17     13.52 o
  -5   4   5     2357.98     2287.69     30.05 o
  -4   4   5      563.62      569.16      8.90 o
  -3   4   5      483.25      454.42      7.71 o
  -2   4   5     4051.60     4049.71     48.42 o
  -1   4   5       10.88        0.83      2.98 o
   0   4   5      521.51      534.06      8.10 o
   1   4   5      670.59      660.67      9.33 o
   2   4   5      662.87      697.34     10.68 o
   3   4   5     2455.68     2321.85     32.19 o
   4   4   5      334.90      311.89      7.57 o
   5   4   5      509.66      500.66     13.63 o
   6   4   5      768.29      773.49     15.26 o
   7   4   5        0.30       -5.39      5.39 o
   8   4   5      301.30      287.66      9.05 o
   9   4   5      519.11      479.18     12.30 o
  10   4   5       32.95       41.27     10.99 o
  11   4   5      346.92      327.67     11.26 o
  12   4   5      130.97      156.50     20.44 o
  13   4   5       49.20       28.82     16.88 o
  14   4   5       43.15       56.74     18.35 o
 -15   5   5        6.36       -6.47     11.75 o
 -14   5   5       66.23       68.35     14.29 o
 -13   5   5       29.47       29.47      9.58 o
 -12   5   5       18.13       16.19      8.81 o
 -11   5   5      372.58      398.07     12.62 o
 -10   5   5      112.17      108.99      8.53 o
  -9   5   5      609.36      589.09     17.38 o
  -8   5   5        6.70        4.89      5.86 o
  -7   5   5      108.02       91.22      3.98 o
  -6   5   5      960.49      915.11     16.00 o
  -5   5   5       11.56       20.37      3.46 o
  -4   5   5     1724.66     1650.30     20.93 o
  -3   5   5     2384.93     2406.35     31.33 o
  -2   5   5      193.45      201.54      5.11 o
  -1   5   5     1780.16     1816.22     22.63 o
   0   5   5     1649.32     1632.26     19.37 o
   1   5   5       45.54       41.70      3.04 o
   2   5   5     4356.21     4369.70     59.10 o
   3   5   5      518.47      481.02     10.62 o
   4   5   5      175.33      167.32      5.96 o
   5   5   5      495.24      459.65     11.07 o
   6   5   5       11.79        8.45      5.60 o
   7   5   5       88.37      106.89      8.25 o
   8   5   5      215.28      241.54     10.44 o
   9   5   5      100.19       95.38      7.40 o
  10   5   5      211.38      218.51     12.15 o
  11   5   5       49.22       43.53      8.78 o
  12   5   5       51.41       56.75      8.27 o
  13   5   5       21.48       40.93     16.75 o
  14   5   5       46.69       73.14     42.15 o
 -15   6   5       15.50       10.72     13.37 o
 -14   6   5        1.43      -10.02     11.72 o
 -13   6   5       22.97       29.58     11.62 o
 -12   6   5      291.26      289.50     14.99 o
 -11   6   5        1.74        3.88     12.69 o
 -10   6   5      262.59      239.55     11.60 o
  -9   6   5       60.46       60.99      8.89 o
  -8   6   5       99.17       92.12      8.36 o
  -7   6   5     2414.64     2352.03     29.44 o
  -6   6   5      328.16      330.47      6.66 o
  -5   6   5     2076.46     2125.03     26.51 o
  -4   6   5      820.48      839.05     12.73 o
  -3   6   5      786.30      758.36     11.71 o
  -2   6   5     2782.74     2853.93     36.79 o
  -1   6   5      183.85      175.57      4.79 o
   0   6   5     1725.58     1706.86     21.36 o
   1   6   5     3104.13     3159.53     43.32 o
   2   6   5       11.55        8.07      2.57 o
   3   6   5     1649.82     1632.98     23.47 o
   4   6   5      368.34      360.89      9.50 o
   5   6   5      113.64       99.98      6.15 o
   6   6   5     1608.18     1535.85     26.93 o
   7   6   5      163.91      161.22      7.69 o
   8   6   5       91.65      104.25      7.31 o
   9   6   5      134.14      141.32      8.87 o
  10   6   5        9.50        9.98      9.81 o
  11   6   5        1.34       -9.09      9.09 o
  12   6   5        0.54        1.13     11.03 o
  13   6   5        0.32       10.32     11.33 o
 -15   7   5        0.58        0.94     12.55 o
 -14   7   5        4.65      -11.78     15.11 o
 -13   7   5        2.87       -0.49     11.19 o
 -12   7   5        3.07       -9.71     10.57 o
 -11   7   5      265.94      284.30     22.25 o
 -10   7   5       72.92       48.19     11.01 o
  -9   7   5       21.08       34.17     10.34 o
  -8   7   5      745.54      764.36     21.82 o
  -7   7   5       33.18       19.73      6.20 o
  -6   7   5      782.25      797.43     12.76 o
  -5   7   5      734.62      725.24     11.61 o
  -4   7   5      536.68      516.83      9.27 o
  -3   7   5     2364.24     2309.11     30.26 o
  -2   7   5      117.15      120.75      4.61 o
  -1   7   5     1165.80     1187.82     16.56 o
   0   7   5      212.17      208.21      5.23 o
   1   7   5      292.63      289.97      7.14 o
   2   7   5     2300.58     2236.89     31.42 o
   3   7   5       86.42       93.98      5.04 o
   4   7   5      379.94      391.20      8.90 o
   5   7   5      412.64      429.52     11.21 o
   6   7   5      236.16      221.17      8.12 o
   7   7   5      531.26      550.71     13.38 o
   8   7   5        7.22       12.50      6.92 o
   9   7   5      105.28      102.72      8.15 o
  10   7   5       82.11      114.71      9.85 o
  11   7   5        6.01       12.70      9.74 o
  12   7   5        3.56       17.38     10.52 o
  13   7   5       16.78       29.85     10.70 o
 -14   8   5       24.42       19.17     18.66 o
 -13   8   5       33.39       22.50     13.43 o
 -12   8   5        8.61       10.47     12.74 o
 -11   8   5        1.46        4.51     12.34 o
 -10   8   5      132.11      136.23     12.73 o
  -9   8   5      360.95      369.11     15.30 o
  -8   8   5        0.81       -1.45      7.94 o
  -7   8   5     1071.05     1073.60     22.25 o
  -6   8   5        7.95        8.73      5.40 o
  -5   8   5      143.80      140.34      4.77 o
  -4   8   5     1159.33     1158.50     16.57 o
  -3   8   5      745.98      722.34     11.58 o
  -2   8   5      960.08      985.80     14.41 o
  -1   8   5      685.60      701.06     10.94 o
   0   8   5       25.35       20.60      4.83 o
   1   8   5      643.92      608.02     13.18 o
   2   8   5       13.13       14.56      5.80 o
   3   8   5      124.15      127.11      7.50 o
   4   8   5      305.18      305.98      9.32 o
   5   8   5        4.40       13.28      6.55 o
   6   8   5      317.08      337.85     10.10 o
   7   8   5      127.04      121.04      7.63 o
   8   8   5       10.05        1.75      7.28 o
   9   8   5       31.10       56.47      7.94 o
  10   8   5        2.87       -1.88      8.39 o
  11   8   5       36.00       41.69     10.52 o
  12   8   5        6.65        3.74     10.93 o
  13   8   5        3.08        3.24     11.63 o
 -14   9   5      100.56      124.30     60.04 o
 -13   9   5       13.32       11.28     14.69 o
 -12   9   5       44.14       29.79     16.94 o
 -11   9   5       72.17       96.14     13.08 o
 -10   9   5       36.73       33.08     16.10 o
  -9   9   5        7.96       -1.63     10.17 o
  -8   9   5       39.58       52.31      8.68 o
  -7   9   5       38.05       28.16      7.34 o
  -6   9   5      593.85      590.12     17.59 o
  -5   9   5       79.28       71.06      6.00 o
  -4   9   5        0.63       -2.42      4.74 o
  -3   9   5      749.93      727.64     11.65 o
  -2   9   5       18.50       24.02      4.27 o
  -1   9   5      886.97      855.94     13.85 o
   0   9   5      906.12      911.77     16.02 o
   1   9   5        5.57        6.41      5.80 o
   2   9   5      247.90      242.86     11.10 o
   3   9   5      476.19      484.98     12.18 o
   4   9   5       33.86       45.71      7.78 o
   5   9   5      875.60      842.76     36.19 o
   6   9   5       22.57       27.04      8.82 o
   7   9   5       38.02       32.74      8.34 o
   8   9   5      166.53      182.48     19.81 o
   9   9   5        0.75       16.88      9.15 o
  10   9   5       15.47        8.53     10.34 o
  11   9   5        0.59        4.53     10.90 o
  12   9   5        7.33        4.69     14.00 o
 -13  10   5        0.52       -1.10     14.40 o
 -12  10   5       49.52       62.48     14.26 o
 -11  10   5       10.93        6.93     12.57 o
 -10  10   5       62.69       94.55     12.51 o
  -9  10   5      150.17      183.65     13.24 o
  -8  10   5       36.27       37.63      9.09 o
  -7  10   5      231.53      230.06      9.76 o
  -6  10   5      170.14      173.91      9.62 o
  -5  10   5      300.85      262.45      9.21 o
  -4  10   5      694.92      663.46     10.50 o
  -3  10   5       22.36       12.76      4.33 o
  -2  10   5      191.05      198.06      5.72 o
  -1  10   5       13.48       10.27      5.48 o
   0  10   5       99.56       98.04      7.48 o
   1  10   5     1076.10     1080.19     20.55 o
   2  10   5       47.09       37.55      6.53 o
   3  10   5        1.20       -1.96      6.52 o
   4  10   5      159.48      166.97      9.15 o
   5  10   5       18.89       18.06      8.83 o
   6  10   5        3.53        6.16      9.52 o
   7  10   5       33.50       35.59     15.26 o
   8  10   5       54.53       71.33     17.94 o
   9  10   5       35.66       59.55     11.34 o
  10  10   5        2.30        2.18     10.62 o
  11  10   5       10.14       37.18     18.40 o
  12  10   5        0.41       -6.48     19.28 o
 -13  11   5      103.71      125.85     16.96 o
 -12  11   5        2.88       -9.24     15.47 o
 -11  11   5       25.99       47.14     18.87 o
 -10  11   5       47.60       67.04     13.19 o
  -9  11   5       11.13      -12.20     12.20 o
  -8  11   5        2.10        8.88      9.08 o
  -7  11   5      249.41      247.25     10.22 o
  -6  11   5       40.23       37.48      7.80 o
  -5  11   5      172.24      205.13      8.86 o
  -4  11   5        1.62        1.03      8.79 o
  -3  11   5       20.10       31.52      4.66 o
  -2  11   5       67.17       71.94      4.53 o
  -1  11   5       73.27       67.01      6.76 o
   0  11   5       71.56       82.65      7.05 o
   1  11   5       24.16       21.63      6.86 o
   2  11   5        2.33       -0.12      7.02 o
   3  11   5       14.72       -5.40      6.98 o
   4  11   5      330.09      318.53     11.96 o
   5  11   5        8.37       -6.59      9.16 o
   6  11   5       23.58       24.99     10.14 o
   7  11   5       17.62       32.16     10.46 o
   8  11   5        3.90        2.77     10.96 o
   9  11   5        1.01       12.70     11.52 o
  10  11   5        6.37       17.13     19.55 o
  11  11   5        0.39        1.27     29.37 o
 -12  12   5       22.25       20.42     14.97 o
 -11  12   5       18.08        2.53     26.23 o
 -10  12   5        3.47        3.72     21.84 o
  -9  12   5       69.31       59.40     13.31 o
  -8  12   5       36.33       33.94      9.78 o
  -7  12   5       34.00       24.96      8.45 o
  -6  12   5      361.88      391.42     11.97 o
  -5  12   5       34.54       38.93      7.75 o
  -4  12   5       48.44       53.46      7.97 o
  -3  12   5       98.93       98.61      6.02 o
  -2  12   5        2.28       -4.26      6.28 o
  -1  12   5      549.32      523.80     12.10 o
   0  12   5        1.71        1.66      6.42 o
   1  12   5        9.18        1.19      7.19 o
   2  12   5      261.09      259.41     11.97 o
   3  12   5       33.09       47.08      7.92 o
   4  12   5       34.30       38.27      8.97 o
   5  12   5        6.35        3.10     16.42 o
   6  12   5       34.68       41.90     10.74 o
   7  12   5       37.39       47.03     11.43 o
   8  12   5        7.67       12.88     11.73 o
   9  12   5        1.17       15.61     29.08 o
  10  12   5        0.12        2.86     17.47 o
 -11  13   5       37.84       33.35     14.42 o
 -10  13   5       37.08       49.54     13.94 o
  -9  13   5       57.77       59.11     13.23 o
  -8  13   5      148.51      117.18     10.07 o
  -7  13   5        2.38       -8.87      8.87 o
  -6  13   5       16.82        9.42      9.25 o
  -5  13   5      324.80      285.88     11.64 o
  -4  13   5      115.26      107.57      8.69 o
  -3  13   5        1.43        3.30      8.05 o
  -2  13   5      265.73      251.48     17.63 o
  -1  13   5        2.07       -1.22      7.88 o
   0  13   5       10.00        9.36      7.78 o
   1  13   5      158.08      157.99      8.26 o
   2  13   5        4.28        4.06      7.19 o
   3  13   5      116.61      137.00      8.29 o
   4  13   5       71.55       70.69      9.94 o
   5  13   5       26.50       11.86     11.36 o
   6  13   5        0.36        0.66     12.43 o
   7  13   5        5.19        5.03     12.04 o
   8  13   5        2.31        4.03     18.33 o
   9  13   5        2.38       -6.04     27.97 o
  10  13   5        6.97       11.02     20.79 o
 -10  14   5       87.85       64.06     14.70 o
  -9  14   5        3.24       10.20     14.88 o
  -8  14   5      301.46      317.36     14.06 o
  -7  14   5        8.59       26.21     10.48 o
  -6  14   5        1.12        5.12      9.50 o
  -5  14   5      125.28      140.78     10.35 o
  -4  14   5       39.39       27.44      7.95 o
  -3  14   5       85.48       83.13     14.72 o
  -2  14   5       29.65       38.71     13.54 o
  -1  14   5        6.15        4.08      7.57 o
   0  14   5       24.29       22.46      9.22 o
   1  14   5      139.00      124.07      8.72 o
   2  14   5        0.86       -7.01      8.45 o
   3  14   5       78.17       75.12      8.31 o
   4  14   5        2.64       -8.85     10.10 o
   5  14   5        3.44       12.23     10.03 o
   6  14   5        7.40        8.75     12.59 o
   7  14   5       23.54       42.54     16.88 o
   8  14   5       22.01       -6.78     18.53 o
   9  14   5       39.86       63.78     19.73 o
  -9  15   5       12.52       -0.64     13.42 o
  -8  15   5        0.65      -10.86     11.08 o
  -7  15   5       53.69       70.06     11.30 o
  -6  15   5       67.40       83.83     10.69 o
  -5  15   5        4.73        9.78      8.97 o
  -4  15   5      166.60      183.44     17.37 o
  -3  15   5        5.05       -0.01     14.74 o
  -2  15   5       21.70       21.80     13.65 o
  -1  15   5      180.86      173.20      8.70 o
   0  15   5        3.65       -8.51      8.51 o
   1  15   5       37.42       26.95     14.74 o
   2  15   5        6.17        2.05      8.80 o
   3  15   5        0.05        8.04      9.13 o
   4  15   5      142.87      138.69     10.11 o
   5  15   5       49.40       65.22     10.33 o
   6  15   5        9.92       -1.16     13.69 o
   7  15   5       61.89       73.70     20.74 o
   8  15   5        0.03       24.22     31.48 o
  -8  16   5        6.96       -8.51     12.01 o
  -7  16   5        6.35      -11.03     11.03 o
  -6  16   5        0.31       -4.93     10.04 o
  -5  16   5       36.88       40.14      8.45 o
  -4  16   5       12.69        3.57     18.09 o
  -3  16   5        8.22       40.62     15.32 o
  -2  16   5      100.31       76.90     16.40 o
  -1  16   5        0.93        0.83     14.07 o
   0  16   5       59.00       46.43      8.80 o
   1  16   5       29.41       33.43     10.04 o
   2  16   5        4.69       -6.27     10.27 o
   3  16   5        4.60       10.63     10.86 o
   4  16   5        2.42       -0.91     11.16 o
   5  16   5        5.20       -9.18     11.55 o
   6  16   5       18.05       32.57     17.25 o
  -6  17   5       80.65       83.05     10.33 o
  -5  17   5        0.42      -16.62     16.62 o
  -4  17   5        5.29      -16.79     19.53 o
  -3  17   5       50.31       41.69     17.28 o
  -2  17   5        6.98       28.92     16.12 o
  -1  17   5       64.34       71.30     17.06 o
   0  17   5       18.22       21.96     16.47 o
   1  17   5       43.63       32.90      9.86 o
   2  17   5       49.27       73.92     11.35 o
   3  17   5        1.87        4.75     11.50 o
   4  17   5       38.62       47.08     12.47 o
   5  17   5       15.92       29.82     18.58 o
  -4  18   5        0.51       17.15     23.32 o
  -3  18   5        8.02      -15.49     17.51 o
  -2  18   5        5.18       16.10     16.80 o
  -1  18   5        5.03        4.34     22.08 o
   0  18   5        1.40       -5.17     18.19 o
   1  18   5        6.67       -1.51     15.33 o
   2  18   5        4.33        9.83     11.17 o
 -15   0   6        0.48      -22.69     28.62 o
 -14   0   6      337.14      328.12     16.80 o
 -13   0   6       58.09       52.17      9.92 o
 -12   0   6       24.07       22.32      9.86 o
 -11   0   6      701.54      710.97     18.46 o
 -10   0   6        0.08       -7.00      7.23 o
  -9   0   6      282.17      263.25      9.22 o
  -8   0   6     1202.64     1186.70     24.98 o
  -7   0   6      715.92      744.09     17.44 o
  -6   0   6      364.26      358.51     12.78 o
  -5   0   6      305.83      334.04      8.92 o
  -4   0   6      873.26      924.00     17.60 o
  -3   0   6     2389.89     2451.42     36.99 o
  -2   0   6      212.65      208.53     11.34 o
  -1   0   6     1360.26     1453.64     25.02 o
   0   0   6     1639.26     1658.86     31.48 o
   1   0   6      214.09      225.05      7.67 o
   2   0   6      491.69      490.38     12.09 o
   3   0   6      450.07      401.91     10.89 o
   4   0   6      483.05      474.75     11.98 o
   5   0   6     1354.35     1355.07     29.27 o
   6   0   6      520.98      517.82     12.17 o
   7   0   6       96.07      132.65     17.85 o
   8   0   6      506.15      518.90     31.50 o
   9   0   6        3.16       13.35     17.67 o
  10   0   6       72.72       51.18     19.68 o
  11   0   6       15.27      -11.34     19.85 o
  12   0   6       27.04       34.34     22.47 o
  13   0   6        0.65        1.48     23.65 o
 -15   1   6       14.33      -18.60     18.60 o
 -14   1   6       18.43       -1.96      9.44 o
 -13   1   6       18.13        4.62      7.41 o
 -12   1   6      159.17      173.95      8.10 o
 -11   1   6      144.87      130.20      8.10 o
 -10   1   6      122.50      132.16      5.92 o
  -9   1   6        9.76        4.94      4.62 o
  -8   1   6      130.44      149.44      6.08 o
  -7   1   6     1040.68     1079.10     16.20 o
  -6   1   6       78.18       66.55      4.33 o
  -5   1   6      451.45      427.05      7.61 o
  -4   1   6     1249.11     1239.80     14.32 o
  -3   1   6      530.34      555.22      8.52 o
  -2   1   6     1779.24     1700.75     21.59 o
  -1   1   6       21.58       27.51      3.11 o
   0   1   6      944.38      918.43     12.62 o
   1   1   6     2589.15     2462.59     31.97 o
   2   1   6      418.23      456.89      8.18 o
   3   1   6     2596.30     2579.77     33.29 o
   4   1   6      665.90      595.71      9.65 o
   5   1   6      132.01      137.03      6.72 o
   6   1   6      624.95      598.32     12.90 o
   7   1   6       15.46       16.20      6.76 o
   8   1   6      227.23      265.10     42.98 o
   9   1   6       79.24       96.05     13.59 o
  10   1   6       17.06        2.97     13.24 o
  11   1   6       49.70       63.89     16.41 o
  12   1   6        1.92      -15.99     15.99 o
  13   1   6       10.27       -2.92     16.26 o
 -15   2   6        0.48       -4.25     10.10 o
 -14   2   6        2.99        2.88     11.71 o
 -13   2   6       41.92       53.25     10.67 o
 -12   2   6       38.54       35.89      6.99 o
 -11   2   6      151.48      184.75     10.52 o
 -10   2   6        7.16       18.58      5.10 o
  -9   2   6       19.90       15.81      4.59 o
  -8   2   6       59.38       56.22      5.23 o
  -7   2   6        2.99       -4.62      4.62 o
  -6   2   6      777.70      788.64     11.97 o
  -5   2   6      140.09      149.97      4.75 o
  -4   2   6      856.13      835.63     11.51 o
  -3   2   6     1410.41     1323.21     15.00 o
  -2   2   6      125.96      101.63      3.66 o
  -1   2   6     1929.75     1948.66     24.32 o
   0   2   6      424.95      405.75      6.92 o
   1   2   6     1310.06     1304.79     16.94 o
   2   2   6     1507.68     1447.57     19.62 o
   3   2   6       14.68       22.90      3.63 o
   4   2   6      657.80      661.86     12.37 o
   5   2   6       10.71       14.05      4.74 o
   6   2   6       87.73       81.96      6.69 o
   7   2   6      441.69      442.95     11.26 o
   8   2   6        1.10       -6.34      6.34 o
   9   2   6      300.01      314.73     17.19 o
  10   2   6       81.96      108.97     14.88 o
  11   2   6        1.53        5.12     13.99 o
  12   2   6       39.17       28.27     16.51 o
  13   2   6       10.22       25.91     19.33 o
 -15   3   6        3.86       -7.76     11.31 o
 -14   3   6       49.07       47.65     11.53 o
 -13   3   6      293.50      277.26     15.28 o
 -12   3   6       38.79       38.03      9.37 o
 -11   3   6       20.89       18.03      6.49 o
 -10   3   6      560.44      550.17     11.68 o
  -9   3   6      613.84      637.31      9.91 o
  -8   3   6      884.34      828.02     13.47 o
  -7   3   6     1924.81     1956.18     26.68 o
  -6   3   6       39.23       40.38      4.18 o
  -5   3   6     2153.02     2201.31     26.22 o
  -4   3   6     1120.11     1119.35     13.82 o
  -3   3   6      569.02      624.35      9.35 o
  -2   3   6     1249.42     1257.12     16.62 o
  -1   3   6     1314.74     1345.13     16.60 o
   0   3   6     1322.66     1368.68     17.73 o
   1   3   6      896.38      824.38     11.01 o
   2   3   6       46.55       51.20      3.61 o
   3   3   6      228.61      218.08      7.61 o
   4   3   6      160.03      157.86      5.91 o
   5   3   6       96.02      111.28      6.30 o
   6   3   6      752.72      744.93     15.30 o
   7   3   6       28.56       33.43      6.40 o
   8   3   6       64.47       64.59      7.78 o
   9   3   6       68.22       68.43      7.75 o
  10   3   6        9.56        1.97     19.66 o
  11   3   6       56.50       59.17     15.94 o
  12   3   6       48.05       58.26     17.29 o
  13   3   6        3.47       18.87     18.46 o
 -15   4   6        6.80       -6.05     13.42 o
 -14   4   6        1.97       10.69     11.60 o
 -13   4   6      122.44      145.13     12.52 o
 -12   4   6       28.96       39.08      9.37 o
 -11   4   6        7.35       15.95      9.92 o
 -10   4   6       66.69       68.44      6.49 o
  -9   4   6      395.87      398.01      8.47 o
  -8   4   6      448.71      454.58      9.18 o
  -7   4   6       51.50       53.18      4.87 o
  -6   4   6      546.88      530.89      8.91 o
  -5   4   6       14.07       12.23      2.99 o
  -4   4   6      237.30      242.32      5.88 o
  -3   4   6      174.63      178.42      5.15 o
  -2   4   6      195.72      230.89      5.50 o
  -1   4   6      388.17      346.71      7.07 o
   0   4   6      427.53      414.83      7.11 o
   1   4   6      485.51      503.08      8.29 o
   2   4   6       81.70       81.33      3.42 o
   3   4   6      182.02      185.76      7.99 o
   4   4   6      653.33      669.34     14.09 o
   5   4   6      547.93      530.73     12.48 o
   6   4   6      159.35      148.81      7.25 o
   7   4   6      210.20      214.52      8.30 o
   8   4   6       42.01       35.88      9.52 o
   9   4   6        0.46       21.59      8.07 o
  10   4   6        7.43        5.14      8.15 o
  11   4   6       50.80       31.79     15.12 o
  12   4   6        1.51      -14.14     16.17 o
  13   4   6       19.49       25.22     18.55 o
 -15   5   6       50.67       48.41     15.25 o
 -14   5   6        0.61        1.18     12.18 o
 -13   5   6        6.08       -4.12     10.09 o
 -12   5   6        6.15       12.86     10.72 o
 -11   5   6      172.49      177.12     12.19 o
 -10   5   6      105.24       89.86      9.77 o
  -9   5   6      106.19      119.67      5.69 o
  -8   5   6      149.56      137.93      5.36 o
  -7   5   6      511.51      506.91      9.99 o
  -6   5   6       41.74       35.41      4.64 o
  -5   5   6       91.38       93.69      5.03 o
  -4   5   6      156.71      167.06      5.51 o
  -3   5   6      486.69      492.77      9.21 o
  -2   5   6      132.87      116.77      4.70 o
  -1   5   6       83.05       86.11      3.97 o
   0   5   6      218.20      212.74      5.19 o
   1   5   6       33.18       32.70      3.32 o
   2   5   6      100.77       91.55      4.99 o
   3   5   6        1.66       -4.06      4.56 o
   4   5   6      325.75      325.85      9.85 o
   5   5   6      298.78      283.74     12.02 o
   6   5   6      303.35      247.12      8.73 o
   7   5   6        3.62        2.29      6.37 o
   8   5   6       67.41       72.52      7.54 o
   9   5   6        1.61        5.02      8.48 o
  10   5   6       10.17        5.28      8.79 o
  11   5   6        3.98        9.32      9.08 o
  12   5   6       29.09       23.25     17.08 o
  13   5   6       55.86       76.44     19.60 o
 -15   6   6        0.67      -12.89     20.50 o
 -14   6   6       31.17        8.14     15.35 o
 -13   6   6        0.50        8.71     12.44 o
 -12   6   6        4.17       11.42     11.16 o
 -11   6   6        1.95       -7.53     11.78 o
 -10   6   6        4.55      -10.01     19.72 o
  -9   6   6        1.52        3.52     10.79 o
  -8   6   6      103.24      101.59      5.85 o
  -7   6   6      165.99      147.83      5.90 o
  -6   6   6        0.48        6.77      4.67 o
  -5   6   6     1499.80     1423.28     20.11 o
  -4   6   6      155.33      152.85      5.68 o
  -3   6   6      582.93      612.87     10.65 o
  -2   6   6      729.92      716.39     11.69 o
  -1   6   6      194.45      207.06      5.42 o
   0   6   6     1065.99     1082.81     14.72 o
   1   6   6      258.16      238.36      6.44 o
   2   6   6      138.14      154.33      5.48 o
   3   6   6      286.49      274.60      8.57 o
   4   6   6        0.28       20.73      9.48 o
   5   6   6       53.94       60.02      6.71 o
   6   6   6       58.41       48.32      6.80 o
   7   6   6        1.87        0.33      6.58 o
   8   6   6       10.55       12.84      7.20 o
   9   6   6        0.04       -2.02      8.71 o
  10   6   6        1.36        6.42      9.44 o
  11   6   6        0.18       13.12      9.76 o
  12   6   6        0.18       -9.74      9.74 o
 -14   7   6       36.84       45.51     16.01 o
 -13   7   6       15.52       16.45     14.24 o
 -12   7   6       11.14       -2.33     13.33 o
 -11   7   6      162.85      195.67     14.92 o
 -10   7   6       15.38       15.00     11.77 o
  -9   7   6       17.38       10.53     11.19 o
  -8   7   6      233.00      229.06     11.51 o
  -7   7   6        2.37        2.52      4.67 o
  -6   7   6      726.40      665.48     11.58 o
  -5   7   6       53.05       51.79      5.03 o
  -4   7   6       29.87       19.68      4.83 o
  -3   7   6        5.80        0.94      4.51 o
  -2   7   6      587.62      603.90     10.66 o
  -1   7   6      514.45      479.51      9.15 o
   0   7   6      697.01      708.67     11.17 o
   1   7   6      244.90      228.13      6.68 o
   2   7   6      406.62      373.58      9.72 o
   3   7   6       65.75       54.40      5.72 o
   4   7   6      172.77      162.55      9.06 o
   5   7   6       77.84       81.20      7.20 o
   6   7   6        0.31       -0.81      6.87 o
   7   7   6        3.86        7.56      7.34 o
   8   7   6        8.74       20.97      7.71 o
   9   7   6        0.01        8.06      8.08 o
  10   7   6       16.39       33.69     11.34 o
  11   7   6       27.77       29.09     10.82 o
  12   7   6        1.81       12.84     11.03 o
 -14   8   6        3.21       21.53     20.00 o
 -13   8   6       41.79       52.57     15.33 o
 -12   8   6       74.24       64.66     14.46 o
 -11   8   6        0.82       -8.93     12.70 o
 -10   8   6       88.34       73.17     12.02 o
  -9   8   6      312.75      258.75     14.80 o
  -8   8   6        6.00       -4.61     14.20 o
  -7   8   6       49.19       58.90      7.97 o
  -6   8   6      152.92      144.94      5.83 o
  -5   8   6        1.19       -4.84      4.84 o
  -4   8   6      232.96      222.82      6.59 o
  -3   8   6      669.06      644.54     11.25 o
  -2   8   6       67.26       59.92      4.95 o
  -1   8   6       23.35       23.72      4.42 o
   0   8   6      781.62      769.37     15.47 o
   1   8   6      234.24      254.56      8.66 o
   2   8   6        2.66       -6.00      6.00 o
   3   8   6        0.49       -6.92      6.92 o
   4   8   6      417.20      412.74     14.75 o
   5   8   6       85.28       69.74      8.56 o
   6   8   6       62.85       56.90      8.51 o
   7   8   6       73.13       67.89     10.79 o
   8   8   6        0.42        8.87      7.98 o
   9   8   6       62.58       69.96     11.35 o
  10   8   6       12.18       22.61     11.85 o
  11   8   6        5.15      -11.14     11.14 o
  12   8   6        1.51      -12.01     14.95 o
 -13   9   6       12.45       -0.97     15.13 o
 -12   9   6        0.64       -8.97     17.84 o
 -11   9   6        2.31       24.45     13.68 o
 -10   9   6       50.13       35.60     12.63 o
  -9   9   6       50.71       46.48     16.03 o
  -8   9   6       71.63      101.00     11.86 o
  -7   9   6       34.78       22.12      7.46 o
  -6   9   6      151.29      150.33      8.07 o
  -5   9   6      150.65      157.69      8.20 o
  -4   9   6        0.66        7.33      5.02 o
  -3   9   6      771.69      724.39     12.29 o
  -2   9   6        5.05       -1.56      4.72 o
  -1   9   6       21.44       15.78      4.87 o
   0   9   6      322.36      306.30     10.12 o
   1   9   6       48.01       53.06      7.09 o
   2   9   6        9.80        9.86      6.86 o
   3   9   6      144.28      148.29      9.00 o
   4   9   6        1.28       -2.38      9.00 o
   5   9   6      214.38      202.24     11.84 o
   6   9   6        6.49       -2.34      9.82 o
   7   9   6        0.80       -4.30     10.33 o
   8   9   6       77.01       79.91     10.34 o
   9   9   6        2.35      -10.16     10.16 o
  10   9   6       77.23       91.39     15.53 o
  11   9   6        0.71       -0.91     12.26 o
 -13  10   6       47.17       38.14     16.47 o
 -12  10   6       89.50       95.63     15.41 o
 -11  10   6       59.68       53.58     14.07 o
 -10  10   6       17.78       17.83     12.88 o
  -9  10   6       99.79      111.74     13.52 o
  -8  10   6        7.18       17.39      9.77 o
  -7  10   6       33.28       21.74      8.22 o
  -6  10   6      155.10      142.98      8.68 o
  -5  10   6        6.27       12.69      5.28 o
  -4  10   6      363.72      346.98      8.37 o
  -3  10   6        4.05        4.22      5.11 o
  -2  10   6      190.26      187.44      6.99 o
  -1  10   6      164.15      178.75      8.40 o
   0  10   6       13.03        2.90      7.03 o
   1  10   6      422.51      412.30     12.15 o
   2  10   6      312.98      318.44     10.40 o
   3  10   6       26.61       18.32      8.00 o
   4  10   6      293.32      305.71     21.72 o
   5  10   6        2.83       24.61     10.00 o
   6  10   6       19.01       22.12     10.73 o
   7  10   6       56.74       57.77     11.31 o
   8  10   6       27.14       31.04     11.90 o
   9  10   6        4.04       -5.30     12.38 o
  10  10   6        3.33       11.03     20.63 o
  11  10   6       16.06       14.54     38.42 o
 -12  11   6        5.86       -4.20     14.92 o
 -11  11   6       31.28       38.31     14.55 o
 -10  11   6      155.72      129.49     14.82 o
  -9  11   6       62.87       56.91     13.47 o
  -8  11   6      300.78      256.03     12.81 o
  -7  11   6       21.27       24.78      8.62 o
  -6  11   6       39.07       38.50      8.58 o
  -5  11   6      691.30      682.55     15.06 o
  -4  11   6      176.52      193.19      6.50 o
  -3  11   6      145.27      141.28      6.65 o
  -2  11   6      744.72      742.42     14.50 o
  -1  11   6      180.52      186.01      8.79 o
   0  11   6      343.12      346.18     14.18 o
   1  11   6      127.98      128.95      8.47 o
   2  11   6       54.65       50.63     11.05 o
   3  11   6      133.85      167.57     10.42 o
   4  11   6       32.73       26.64     18.45 o
   5  11   6       65.59       57.04     11.29 o
   6  11   6        8.16       24.49     18.04 o
   7  11   6        1.00       -4.71     11.60 o
   8  11   6       20.03       23.57     12.62 o
   9  11   6       14.81       13.05     19.07 o
  10  11   6        0.46        8.73     30.81 o
 -11  12   6        8.83        4.09     15.15 o
 -10  12   6        9.00      -14.04     14.05 o
  -9  12   6       47.49       39.53     13.41 o
  -8  12   6      363.74      371.29     14.50 o
  -7  12   6      519.21      491.97     15.10 o
  -6  12   6      347.25      359.33     12.23 o
  -5  12   6       10.03        8.63      9.45 o
  -4  12   6      249.39      232.84      9.86 o
  -3  12   6      439.05      466.21     13.37 o
  -2  12   6       27.49       34.65      7.55 o
  -1  12   6      839.66      811.77     17.69 o
   0  12   6       59.19       70.32      8.31 o
   1  12   6       58.42       58.49      8.61 o
   2  12   6      300.44      309.57     11.47 o
   3  12   6       59.90       85.53     10.04 o
   4  12   6       63.42       59.88     11.65 o
   5  12   6      163.86      196.98     17.90 o
   6  12   6       52.18       37.06     17.99 o
   7  12   6       45.38       68.21     14.59 o
   8  12   6        1.50       -3.06     20.94 o
   9  12   6        9.08        6.69     18.01 o
 -11  13   6        7.04       10.55     15.28 o
 -10  13   6       76.53       74.93     18.13 o
  -9  13   6       18.99       17.58     11.66 o
  -8  13   6        7.73        3.51     10.71 o
  -7  13   6      262.81      283.19     13.93 o
  -6  13   6       19.27       19.15     11.31 o
  -5  13   6       18.98       12.16      9.28 o
  -4  13   6       17.02       23.37      8.46 o
  -3  13   6       62.67       46.62      6.99 o
  -2  13   6       27.67       48.73      7.89 o
  -1  13   6       13.94       31.50      8.31 o
   0  13   6       75.00       71.43      8.79 o
   1  13   6       14.72       16.69      8.64 o
   2  13   6       32.40       18.02     15.21 o
   3  13   6       48.01       70.69     15.19 o
   4  13   6       17.30       25.64     12.47 o
   5  13   6       34.35       21.45     12.76 o
   6  13   6       80.88       99.37     16.98 o
   7  13   6        0.27       -1.81     13.83 o
   8  13   6       22.45       30.63     14.51 o
   9  13   6        5.75       15.61     19.14 o
 -10  14   6       14.40       37.56     20.16 o
  -9  14   6        9.89       -4.65     13.34 o
  -8  14   6       71.99       93.18     12.13 o
  -7  14   6        0.72        4.04     11.84 o
  -6  14   6       73.42       67.87     10.60 o
  -5  14   6       98.68      120.04     10.27 o
  -4  14   6        2.76       -9.63      9.63 o
  -3  14   6      285.38      318.71     23.02 o
  -2  14   6       20.01       23.43      7.96 o
  -1  14   6       20.15       17.46      7.85 o
   0  14   6      216.64      227.57     10.61 o
   1  14   6       19.81       23.53      9.22 o
   2  14   6      188.69      204.67     10.27 o
   3  14   6       13.26       23.24      9.64 o
   4  14   6        1.70       18.88     11.57 o
   5  14   6       42.45       51.39     14.25 o
   6  14   6        2.58      -13.85     13.85 o
   7  14   6        8.06        8.26     22.15 o
   8  14   6       15.75       39.84     31.81 o
  -8  15   6        3.28      -11.80     11.80 o
  -7  15   6       31.95       20.57     11.35 o
  -6  15   6       48.08       59.76     10.72 o
  -5  15   6        8.20       10.63      8.90 o
  -4  15   6      111.53      119.88     17.67 o
  -3  15   6       11.89        9.65     14.98 o
  -2  15   6       71.66       70.56     17.13 o
  -1  15   6       52.13       63.17      9.38 o
   0  15   6        0.21        6.44      8.79 o
   1  15   6      115.96      113.35      9.96 o
   2  15   6        4.23       12.57     13.91 o
   3  15   6       40.32       43.50     10.36 o
   4  15   6        4.95        7.83     11.91 o
   5  15   6        9.13       10.18     12.96 o
   6  15   6       39.29       60.57     15.73 o
  -7  16   6       41.11       48.90     11.78 o
  -6  16   6        5.66       -1.73     10.17 o
  -5  16   6       24.18       21.87     18.83 o
  -4  16   6        0.13      -16.30     16.30 o
  -3  16   6       17.36        2.71     26.36 o
  -2  16   6        2.67       -3.31     17.96 o
  -1  16   6        0.47       11.52     10.62 o
   0  16   6       19.42       26.56     10.19 o
   1  16   6       28.11       44.94     11.15 o
   2  16   6        0.77        3.65     10.08 o
   3  16   6       41.40       60.74     11.13 o
   4  16   6        7.97        5.96     12.33 o
   5  16   6        0.21       -5.03     18.94 o
  -4  17   6       59.14       73.93     18.45 o
  -3  17   6        3.26       17.25     18.18 o
  -2  17   6        8.85        8.25     18.13 o
  -1  17   6        0.57       10.05     27.53 o
   0  17   6        1.21       -5.01      9.41 o
   1  17   6        2.58       -8.44     11.26 o
   2  17   6        8.48        8.33     12.66 o
 -15   1   7       66.82       65.78     10.67 o
 -14   1   7        0.05      -10.54     10.54 o
 -13   1   7        0.44        5.95      7.65 o
 -12   1   7        3.12       -7.40      7.71 o
 -11   1   7       75.43       79.44      7.10 o
 -10   1   7       24.84       17.29      5.46 o
  -9   1   7        0.43       -4.70      6.39 o
  -8   1   7       91.03       82.60      6.22 o
  -7   1   7        1.61       -5.35      5.35 o
  -6   1   7      165.32      174.43      6.53 o
  -5   1   7       24.95       19.29      4.33 o
  -4   1   7      110.46      108.54      4.59 o
  -3   1   7       42.70       33.63      3.59 o
  -2   1   7       45.81       56.72      3.75 o
  -1   1   7       25.09       26.80      3.96 o
   0   1   7       90.11       97.80      4.72 o
   1   1   7      170.21      161.21      5.41 o
   2   1   7       22.94       35.42      4.43 o
   3   1   7      124.84      128.69      5.90 o
   4   1   7      177.52      175.45      6.15 o
   5   1   7       96.15       86.81      5.55 o
   6   1   7        7.98        5.49      6.10 o
   7   1   7        0.70        1.48      6.35 o
   8   1   7        4.44      -12.73     12.73 o
   9   1   7       25.13       56.05     14.84 o
  10   1   7        4.14       -0.41     14.47 o
  11   1   7        8.60      -12.35     16.24 o
  12   1   7        4.54       15.59     17.98 o
 -15   2   7       12.18       23.16     11.83 o
 -14   2   7       70.03       71.20     15.71 o
 -13   2   7      191.74      197.33     13.43 o
 -12   2   7       19.43       18.17      7.57 o
 -11   2   7       33.95       29.75     10.60 o
 -10   2   7        2.26        9.13      5.37 o
  -9   2   7        0.26       -5.01      6.51 o
  -8   2   7      117.56       99.79      7.16 o
  -7   2   7        4.64        6.87      5.45 o
  -6   2   7      300.09      289.10      7.61 o
  -5   2   7      597.44      650.70     10.81 o
  -4   2   7      221.50      203.44      5.59 o
  -3   2   7      399.92      388.50      7.33 o
  -2   2   7      139.42      150.08      4.94 o
  -1   2   7      344.00      331.02      7.27 o
   0   2   7      705.24      746.28     10.80 o
   1   2   7      317.67      301.19      7.27 o
   2   2   7       25.71       23.34      4.39 o
   3   2   7        6.92        4.62      4.22 o
   4   2   7       64.38       72.86      5.40 o
   5   2   7        1.59        2.52      6.05 o
   6   2   7      190.79      197.54      8.12 o
   7   2   7        2.47        4.77      8.06 o
   8   2   7       25.07       15.34      8.63 o
   9   2   7       10.05       34.08     14.20 o
  10   2   7        3.65      -10.19     30.02 o
  11   2   7        3.82       -7.54     16.53 o
  12   2   7        3.82       38.93     18.62 o
 -15   3   7      165.76      174.71     51.90 o
 -14   3   7        0.51        5.91     12.10 o
 -13   3   7       11.84       11.52     12.89 o
 -12   3   7      123.71      116.19      8.68 o
 -11   3   7        3.74       -2.77      6.58 o
 -10   3   7        8.81        3.94      5.99 o
  -9   3   7      494.84      483.23     11.61 o
  -8   3   7       45.85       60.00      6.53 o
  -7   3   7      105.52       92.56      6.68 o
  -6   3   7       32.34       28.54      5.39 o
  -5   3   7       81.66       89.30      6.75 o
  -4   3   7       94.32       96.89      5.46 o
  -3   3   7      126.66      146.32      5.46 o
  -2   3   7      430.30      425.37      8.02 o
  -1   3   7       60.22       51.68      4.19 o
   0   3   7       15.31       21.97      3.17 o
   1   3   7      789.73      782.84     12.43 o
   2   3   7      250.44      256.24      6.41 o
   3   3   7        8.95        3.62      3.93 o
   4   3   7     2426.88     2238.93     37.83 o
   5   3   7      249.04      243.56      8.69 o
   6   3   7       12.54        7.92      7.88 o
   7   3   7      368.07      332.34     11.78 o
   8   3   7        6.80        3.98      8.14 o
   9   3   7       36.18       19.09     14.34 o
  10   3   7       64.67       74.95     16.80 o
  11   3   7        1.83        7.35     16.60 o
  12   3   7        5.30        4.57     18.74 o
 -14   4   7       27.24       15.32     14.84 o
 -13   4   7       50.96       46.02     12.39 o
 -12   4   7        9.69       -1.51     11.29 o
 -11   4   7        8.70       -7.68      7.68 o
 -10   4   7      213.43      242.28      9.89 o
  -9   4   7      149.35      157.72      7.02 o
  -8   4   7      619.79      583.86     13.49 o
  -7   4   7      146.43      142.20      7.68 o
  -6   4   7      173.43      183.55      6.71 o
  -5   4   7      584.56      555.24     10.84 o
  -4   4   7     1237.73     1186.25     17.65 o
  -3   4   7      550.86      530.39     10.25 o
  -2   4   7      508.09      496.92      9.14 o
  -1   4   7       66.29       67.50      4.38 o
   0   4   7     1692.71     1656.72     20.32 o
   1   4   7       65.19       69.01      4.50 o
   2   4   7        9.63       17.61      4.06 o
   3   4   7       96.33       98.50      6.83 o
   4   4   7        1.05        6.64      6.38 o
   5   4   7      689.86      674.95     15.19 o
   6   4   7       19.52       20.27      6.91 o
   7   4   7       81.06       88.34      9.37 o
   8   4   7       86.76      107.62      9.56 o
   9   4   7       75.10       83.43      9.28 o
  10   4   7        9.94       21.52      8.35 o
  11   4   7       12.99       -2.92     24.98 o
  12   4   7        4.70       -3.85     18.95 o
 -14   5   7        0.83       -3.20     16.06 o
 -13   5   7        7.32      -14.48     14.48 o
 -12   5   7        7.57       -7.47     11.75 o
 -11   5   7      115.42      100.28     14.30 o
 -10   5   7      128.51      112.30      8.52 o
  -9   5   7       73.43       81.48      6.44 o
  -8   5   7       59.52       58.33      6.84 o
  -7   5   7      748.22      732.24     16.54 o
  -6   5   7     1060.85     1054.79     16.42 o
  -5   5   7      107.93      112.06      5.99 o
  -4   5   7     2465.57     2434.18     32.54 o
  -3   5   7     1048.84     1043.21     15.94 o
  -2   5   7      253.78      250.81      6.73 o
  -1   5   7     3159.82     3099.23     40.35 o
   0   5   7       57.60       60.08      4.27 o
   1   5   7      708.83      726.98     11.15 o
   2   5   7     1693.79     1688.77     31.94 o
   3   5   7       84.54      100.89      7.37 o
   4   5   7      498.18      473.20     12.65 o
   5   5   7       77.87       93.86      7.58 o
   6   5   7       81.38       89.23      7.84 o
   7   5   7      124.06      142.70      8.58 o
   8   5   7        7.63        9.16      8.87 o
   9   5   7       55.36       57.40      9.94 o
  10   5   7        9.16       19.13      9.75 o
  11   5   7        0.16        9.84      8.88 o
  12   5   7       58.02       93.02     20.25 o
 -14   6   7        1.92       10.50     16.49 o
 -13   6   7       13.52       21.89     15.40 o
 -12   6   7       86.09      105.95     27.14 o
 -11   6   7       46.44       19.12     14.18 o
 -10   6   7      328.22      302.39     19.57 o
  -9   6   7       12.22       13.40      6.19 o
  -8   6   7      189.65      175.62      7.98 o
  -7   6   7      179.95      202.56      7.62 o
  -6   6   7       29.01       20.43      5.52 o
  -5   6   7     1017.92      981.53     15.56 o
  -4   6   7       18.66       19.12      5.31 o
  -3   6   7      360.70      379.11     10.33 o
  -2   6   7     1412.22     1446.21     20.56 o
  -1   6   7        8.73       14.36      5.62 o
   0   6   7       88.31      100.37      5.64 o
   1   6   7      745.96      740.50     14.46 o
   2   6   7       56.03       62.94      7.94 o
   3   6   7     1674.20     1623.98     28.84 o
   4   6   7      149.80      133.61      9.31 o
   5   6   7        7.65        7.22      7.02 o
   6   6   7      455.19      420.43     12.34 o
   7   6   7       17.92       17.30      8.09 o
   8   6   7       78.30      109.00     13.20 o
   9   6   7       14.88       14.28      9.98 o
  10   6   7        4.87       -6.90     10.44 o
  11   6   7       16.67       10.82     10.79 o
 -13   7   7        0.27      -14.79     30.26 o
 -12   7   7       51.21       58.65     14.91 o
 -11   7   7       65.59       87.59     14.23 o
 -10   7   7        0.23        8.93     12.68 o
  -9   7   7      153.54      147.52     16.95 o
  -8   7   7       43.13       53.74      6.51 o
  -7   7   7        2.03       -2.58      6.53 o
  -6   7   7      387.52      387.72      9.39 o
  -5   7   7       17.40       26.48      5.64 o
  -4   7   7       39.61       43.12      5.66 o
  -3   7   7        8.08       -2.91      5.26 o
  -2   7   7      103.58      100.69      5.76 o
  -1   7   7      416.15      413.86      9.03 o
   0   7   7      152.57      153.24      5.42 o
   1   7   7        3.60        3.12      7.72 o
   2   7   7      284.90      274.71     12.67 o
   3   7   7        2.79        3.22      8.81 o
   4   7   7        6.53        3.07      8.12 o
   5   7   7      242.48      233.37     10.86 o
   6   7   7       65.85       71.52      8.24 o
   7   7   7      213.54      229.61     13.02 o
   8   7   7        6.43        6.22     12.95 o
   9   7   7        3.96       15.52     10.65 o
  10   7   7       50.44       53.97     11.32 o
  11   7   7        8.05       10.52     11.50 o
 -13   8   7       16.06       15.44     15.77 o
 -12   8   7        9.12      -11.83     14.96 o
 -11   8   7       10.31      -14.07     14.07 o
 -10   8   7       24.83       24.75     14.07 o
  -9   8   7        9.44       -0.72     12.40 o
  -8   8   7       39.29       48.34     10.71 o
  -7   8   7      293.65      283.83     13.13 o
  -6   8   7        3.49        3.58      6.07 o
  -5   8   7      120.34      123.67      6.47 o
  -4   8   7      273.51      288.94      7.82 o
  -3   8   7       10.82        6.93      5.51 o
  -2   8   7      482.51      481.80     10.05 o
  -1   8   7       89.61       58.36      5.16 o
   0   8   7      334.73      341.21     10.46 o
   1   8   7       28.81       34.57     11.65 o
   2   8   7      113.41       96.72     10.28 o
   3   8   7      359.92      379.11     22.42 o
   4   8   7        3.56        4.70      9.69 o
   5   8   7       41.16       40.09     10.64 o
   6   8   7      166.89      206.15     11.32 o
   7   8   7        1.50        6.12     10.43 o
   8   8   7       80.49       97.44     15.07 o
   9   8   7       27.74       45.03     11.26 o
  10   8   7        1.95        6.70     11.83 o
  11   8   7       33.53       52.30     12.83 o
 -13   9   7       18.11       23.25     16.55 o
 -12   9   7        2.90       -7.33     15.55 o
 -11   9   7       51.55       43.22     25.83 o
 -10   9   7      113.71      103.52     14.89 o
  -9   9   7      128.58      117.37     14.39 o
  -8   9   7      355.35      350.82     16.84 o
  -7   9   7        8.13        2.61      7.98 o
  -6   9   7      195.87      217.18      7.42 o
  -5   9   7       80.21      104.06      7.00 o
  -4   9   7      273.79      260.77      7.64 o
  -3   9   7     1098.79     1043.70     16.24 o
  -2   9   7        6.67       12.22      5.69 o
  -1   9   7      382.05      408.35     12.31 o
   0   9   7      526.40      528.50     14.16 o
   1   9   7       19.33       14.53      9.25 o
   2   9   7      134.80      146.48     13.43 o
   3   9   7      168.20      157.46     11.72 o
   4   9   7       46.90       43.31     10.86 o
   5   9   7       15.49       20.95     15.10 o
   6   9   7        3.60        7.26     11.22 o
   7   9   7        1.30       -4.64     11.44 o
   8   9   7        5.60       22.55     10.95 o
   9   9   7        0.41       -2.20     13.83 o
  10   9   7        0.24      -15.07     15.07 o
 -12  10   7       55.82       72.02     15.97 o
 -11  10   7       17.41      -11.35     14.80 o
 -10  10   7        6.43        2.40     14.09 o
  -9  10   7       35.59       20.67     13.74 o
  -8  10   7        0.04       -9.70     10.66 o
  -7  10   7      229.90      217.36     10.83 o
  -6  10   7       32.97       43.00      6.51 o
  -5  10   7       77.20       82.10      8.01 o
  -4  10   7      160.88      172.98      7.38 o
  -3  10   7        0.18        0.30      5.98 o
  -2  10   7       40.63       48.11      5.71 o
  -1  10   7      228.48      254.55     12.73 o
   0  10   7       48.44       55.94      8.08 o
   1  10   7      212.10      218.17     10.00 o
   2  10   7       24.93       37.74      9.38 o
   3  10   7       64.69       55.24     18.80 o
   4  10   7       61.66       74.42     11.81 o
   5  10   7       24.68        5.49     22.63 o
   6  10   7       62.02       76.01     12.37 o
   7  10   7        7.50       -4.29     12.31 o
   8  10   7        1.75      -14.25     14.25 o
   9  10   7        2.06       -3.52     18.82 o
  10  10   7        0.02      -38.90     46.62 o
 -11  11   7        8.04       -7.39     15.10 o
 -10  11   7       48.42       41.30     14.75 o
  -9  11   7       21.92       20.22     15.29 o
  -8  11   7        4.87        2.43     10.85 o
  -7  11   7      203.23      217.67     16.41 o
  -6  11   7       21.28       18.49      8.41 o
  -5  11   7      275.11      265.67      8.48 o
  -4  11   7        0.08       -2.39      6.36 o
  -3  11   7       60.99       77.55      9.68 o
  -2  11   7       39.88       45.73      8.48 o
  -1  11   7        5.62       -2.39      8.12 o
   0  11   7       97.48       98.85      8.82 o
   1  11   7        0.39       -2.22      8.10 o
   2  11   7       76.95       81.89     10.20 o
   3  11   7       19.86       36.52     13.90 o
   4  11   7       26.52       30.17     11.83 o
   5  11   7       11.50        5.97     12.01 o
   6  11   7        8.29        0.35     21.92 o
   7  11   7       18.85        8.36     24.11 o
   8  11   7       41.30       37.22     14.36 o
   9  11   7        5.26       23.21     18.55 o
 -10  12   7       16.07       33.17     15.53 o
  -9  12   7       60.61       60.49     17.79 o
  -8  12   7        7.51       -4.16     13.09 o
  -7  12   7        6.80       15.58     10.79 o
  -6  12   7      131.30      124.79     11.27 o
  -5  12   7       23.96       23.55      9.15 o
  -4  12   7      143.43      164.36      7.28 o
  -3  12   7       58.10       80.77      7.17 o
  -2  12   7      109.68       97.11      9.96 o
  -1  12   7       45.81       35.05      8.86 o
   0  12   7        0.42       13.25      8.55 o
   1  12   7       56.42       64.19      9.47 o
   2  12   7       64.02       80.65     10.86 o
   3  12   7        2.69        0.96     13.36 o
   4  12   7       25.58       45.59     12.77 o
   5  12   7       23.13       30.03     13.45 o
   6  12   7        1.31       10.48     13.77 o
   7  12   7        8.87       21.26     14.39 o
   8  12   7        2.73       11.81     15.49 o
  -9  13   7        6.97       21.11     13.97 o
  -8  13   7       43.79       51.29     12.29 o
  -7  13   7       63.63       59.18     11.82 o
  -6  13   7        0.10        2.47     10.82 o
  -5  13   7       61.65       58.91     10.22 o
  -4  13   7      138.21      131.13      9.23 o
  -3  13   7        0.55       -1.41      9.16 o
  -2  13   7      185.13      172.47     10.07 o
  -1  13   7       80.84       86.06     10.75 o
   0  13   7        4.57       11.79     10.25 o
   1  13   7      176.20      178.84     11.06 o
   2  13   7       33.80       38.51     11.02 o
   3  13   7       31.27       27.50     13.34 o
   4  13   7        2.67       26.84     15.42 o
   5  13   7        2.76       18.43     17.50 o
   6  13   7        3.34        9.88     14.69 o
   7  13   7        5.64       -2.99     15.13 o
  -8  14   7        8.09       18.99     12.09 o
  -7  14   7       27.92       39.30     11.77 o
  -6  14   7       32.46       16.46     10.98 o
  -5  14   7       66.37       68.35     10.09 o
  -4  14   7        3.44       -8.68     31.09 o
  -3  14   7       58.57       51.17      8.11 o
  -2  14   7       34.32       46.99      9.34 o
  -1  14   7       97.92       94.57     12.01 o
   0  14   7       67.57       89.37     10.35 o
   1  14   7        0.34       14.40      9.84 o
   2  14   7       65.52       43.87     13.37 o
   3  14   7       48.64       72.13     12.59 o
   4  14   7       29.62       11.21     14.37 o
   5  14   7       13.61       17.78     15.08 o
   6  14   7       12.29       19.79     15.82 o
  -7  15   7       24.33       40.43     19.10 o
  -6  15   7       20.13       22.08     14.33 o
  -5  15   7        5.26       25.34     10.67 o
  -4  15   7       53.52       57.81     18.77 o
  -3  15   7       10.44       23.59     16.55 o
  -2  15   7       43.21       37.48      9.24 o
  -1  15   7        0.97       -3.22      9.04 o
   0  15   7        2.73       -5.10     10.23 o
   1  15   7        1.78       -2.78     10.50 o
   2  15   7        3.53        6.70     10.84 o
   3  15   7        5.62       -6.21     12.41 o
   4  15   7       49.63       50.91     24.52 o
  -5  16   7       18.45       27.92     19.24 o
  -4  16   7        5.65        1.28     19.40 o
  -3  16   7       54.97       78.87     19.49 o
  -2  16   7        4.16       -8.20     20.33 o
  -1  16   7        9.61       14.09     10.09 o
   0  16   7       63.94       59.01     11.88 o
   1  16   7        0.97        9.72     10.82 o
   2  16   7        0.34       17.73     13.20 o
 -14   0   8        0.55       -3.51     12.14 o
 -13   0   8        0.02      -12.42     12.42 o
 -12   0   8       21.38       21.42     12.71 o
 -11   0   8      215.08      237.87     12.68 o
 -10   0   8        1.36       -0.64      9.93 o
  -9   0   8      308.89      331.79     25.83 o
  -8   0   8        4.44       -8.88      8.88 o
  -7   0   8      331.80      351.17     12.95 o
  -6   0   8       40.36       53.71     10.61 o
  -5   0   8        0.25       12.58     16.22 o
  -4   0   8     1059.72     1189.69     33.36 o
  -3   0   8      215.89      231.92      9.92 o
  -2   0   8      253.87      279.89     10.43 o
  -1   0   8     1285.72     1262.00     26.30 o
   0   0   8       41.52       30.81      7.13 o
   1   0   8       91.27      105.42      8.15 o
   2   0   8     1313.46     1224.43     25.90 o
   3   0   8        2.51        9.57      7.17 o
   4   0   8      409.56      466.70     13.87 o
   5   0   8      101.47       85.59      8.79 o
   6   0   8       72.60       63.75     16.84 o
   7   0   8        3.45       20.55     20.64 o
   8   0   8        0.04       12.96     20.07 o
   9   0   8       29.35       27.58     23.08 o
  10   0   8       10.26        8.25     24.17 o
  11   0   8        1.19      -12.30     26.05 o
 -14   1   8       17.85       -5.41      8.08 o
 -13   1   8        0.95       -9.73     11.01 o
 -12   1   8       29.24       32.50      8.91 o
 -11   1   8       14.25        1.59      6.92 o
 -10   1   8      125.48      133.88      8.11 o
  -9   1   8        1.36       -6.67      6.67 o
  -8   1   8      143.93      137.58      8.02 o
  -7   1   8      128.93      144.41      7.63 o
  -6   1   8      102.90       96.47      6.91 o
  -5   1   8      389.41      383.50     10.73 o
  -4   1   8       31.87       32.91      6.12 o
  -3   1   8      141.52      140.99      6.81 o
  -2   1   8      866.23      858.54     14.15 o
  -1   1   8      303.45      310.75      7.70 o
   0   1   8      193.01      201.29      6.73 o
   1   1   8       30.22       13.24      5.24 o
   2   1   8      176.57      202.31      8.84 o
   3   1   8      526.43      499.15     10.05 o
   4   1   8        1.07        9.21      5.42 o
   5   1   8      158.72      171.86      6.48 o
   6   1   8       92.24       92.49      8.66 o
   7   1   8        3.86       -3.51     15.45 o
   8   1   8       32.46       33.47     15.63 o
   9   1   8       16.85       38.49     16.51 o
  10   1   8        1.23       -5.59     17.14 o
  11   1   8       23.99       -1.45     18.38 o
 -14   2   8       63.00       84.51     13.57 o
 -13   2   8        2.28        2.05      8.35 o
 -12   2   8      122.98      143.30      9.69 o
 -11   2   8       10.42       15.02      6.92 o
 -10   2   8       70.70       68.15      8.88 o
  -9   2   8      106.44      123.12      8.68 o
  -8   2   8      101.36       98.74      7.76 o
  -7   2   8       36.01       29.82      7.50 o
  -6   2   8     1014.87      962.63     18.35 o
  -5   2   8        0.64       -2.18      6.13 o
  -4   2   8      213.39      199.52      6.88 o
  -3   2   8      361.14      342.38      8.90 o
  -2   2   8      321.81      326.43      8.60 o
  -1   2   8      549.06      546.33     12.46 o
   0   2   8      221.45      202.37      6.61 o
   1   2   8      285.09      311.73      7.70 o
   2   2   8      214.46      203.52      8.08 o
   3   2   8       92.11       99.95      5.70 o
   4   2   8        4.48        3.97      4.85 o
   5   2   8      102.45       87.39      7.91 o
   6   2   8       70.11       74.01     14.69 o
   7   2   8      294.01      307.85     11.55 o
   8   2   8        7.25        9.38      9.31 o
   9   2   8       29.83       39.38     16.77 o
  10   2   8       43.32       28.09     17.24 o
  11   2   8        1.30       23.83     18.61 o
 -14   3   8        0.55       -5.15     13.38 o
 -13   3   8       74.16       72.82     13.27 o
 -12   3   8       14.43       23.78      8.36 o
 -11   3   8        5.70       -4.20     11.15 o
 -10   3   8      191.83      191.80      8.35 o
  -9   3   8        6.18       12.14      8.05 o
  -8   3   8        1.55       -4.10      7.55 o
  -7   3   8      635.35      615.75     14.61 o
  -6   3   8        4.72        3.20      6.99 o
  -5   3   8      519.53      570.89     12.51 o
  -4   3   8      173.00      175.09      6.96 o
  -3   3   8       25.87       14.94      5.52 o
  -2   3   8      361.18      338.53      8.91 o
  -1   3   8      388.79      377.93      9.51 o
   0   3   8      190.42      198.98      6.54 o
   1   3   8      604.27      566.12     10.77 o
   2   3   8      198.50      201.47      6.43 o
   3   3   8      218.12      220.84      6.84 o
   4   3   8       62.69       55.68      7.57 o
   5   3   8      132.02      145.81      8.57 o
   6   3   8      170.72      171.47     10.64 o
   7   3   8       17.08       27.54      9.07 o
   8   3   8      125.94      115.79      9.84 o
   9   3   8        3.56       11.61      9.79 o
  10   3   8       46.89       55.61     17.56 o
  11   3   8        0.45       16.70     18.10 o
 -14   4   8        3.19      -14.91     21.75 o
 -13   4   8       16.61       34.68     15.93 o
 -12   4   8        0.19        5.64     12.62 o
 -11   4   8        9.51        5.13      7.95 o
 -10   4   8       82.10       82.47      8.56 o
  -9   4   8       32.31       43.73      8.93 o
  -8   4   8      137.38      172.56      9.63 o
  -7   4   8        0.31       -7.23      7.23 o
  -6   4   8       54.76       68.64      6.96 o
  -5   4   8        9.00       16.83      5.87 o
  -4   4   8       47.64       52.39      5.93 o
  -3   4   8      598.15      582.39     11.44 o
  -2   4   8       67.03       75.58      6.45 o
  -1   4   8      263.13      272.83      8.56 o
   0   4   8      269.33      264.95      7.85 o
   1   4   8      229.05      246.32      6.90 o
   2   4   8      466.57      469.85     10.30 o
   3   4   8      175.65      177.61      8.84 o
   4   4   8      413.43      389.69     11.86 o
   5   4   8      202.06      202.85     10.43 o
   6   4   8        0.41       12.23      8.07 o
   7   4   8       17.19       18.69      9.29 o
   8   4   8        3.30        5.37      9.40 o
   9   4   8        2.35       15.86      9.43 o
  10   4   8        0.51       31.81     18.70 o
  11   4   8        0.06       16.62     19.21 o
 -13   5   8        2.01      -17.66     20.90 o
 -12   5   8        0.45       -0.14     15.05 o
 -11   5   8       44.76       34.70     10.73 o
 -10   5   8       12.93        2.37      8.42 o
  -9   5   8       14.26       29.49      8.45 o
  -8   5   8       58.83       56.99      8.78 o
  -7   5   8        4.92        8.75      7.45 o
  -6   5   8        0.80       -0.39      6.44 o
  -5   5   8       11.28        7.24      5.86 o
  -4   5   8      213.92      225.56      7.53 o
  -3   5   8     1023.53      957.85     15.53 o
  -2   5   8        3.56        3.87      5.47 o
  -1   5   8        7.87        9.03      5.85 o
   0   5   8      374.73      358.22     10.00 o
   1   5   8      114.89      109.89      6.49 o
   2   5   8      198.09      175.04     10.11 o
   3   5   8        1.28       -2.17      7.40 o
   4   5   8        7.41        7.44      7.58 o
   5   5   8       13.07       -3.02      7.68 o
   6   5   8       20.23       18.76      8.25 o
   7   5   8       38.85       59.92     10.12 o
   8   5   8        8.74       10.05     10.08 o
   9   5   8       12.65       23.25     10.68 o
  10   5   8        0.42       -4.39     10.01 o
 -13   6   8       15.50       54.02     16.82 o
 -12   6   8        1.93      -21.60     21.60 o
 -11   6   8       85.59       82.79     15.78 o
 -10   6   8       24.24       28.78      8.54 o
  -9   6   8       34.81       38.88      7.89 o
  -8   6   8       69.18       66.64      8.84 o
  -7   6   8       24.63       24.54      7.83 o
  -6   6   8       20.74       19.88      6.78 o
  -5   6   8      306.68      307.50      9.46 o
  -4   6   8       78.52       83.66      6.37 o
  -3   6   8        2.00        5.08      5.79 o
  -2   6   8      234.55      242.78      7.54 o
  -1   6   8      323.26      317.48      8.79 o
   0   6   8      146.30      143.52     10.38 o
   1   6   8      111.84       92.55     10.78 o
   2   6   8      478.63      454.39     21.10 o
   3   6   8        8.76       10.44     11.03 o
   4   6   8        0.63       -3.90      8.96 o
   5   6   8       89.35       68.90      8.74 o
   6   6   8        7.33       10.79      8.40 o
   7   6   8       15.94        8.12     10.38 o
   8   6   8       16.74       23.08     11.15 o
   9   6   8        0.96        7.63     11.29 o
  10   6   8        4.67       11.08     11.43 o
 -13   7   8        7.91       10.75     21.24 o
 -12   7   8       14.69       29.87     15.72 o
 -11   7   8        8.14       -7.35     14.91 o
 -10   7   8        5.62       18.44     12.51 o
  -9   7   8      121.18      114.95      7.79 o
  -8   7   8        0.95       -7.47      7.47 o
  -7   7   8        1.50       11.29      7.54 o
  -6   7   8      136.42      140.27      7.31 o
  -5   7   8        4.13       -6.04      6.07 o
  -4   7   8       40.23       33.28      6.26 o
  -3   7   8      307.15      289.31      8.30 o
  -2   7   8       14.16       23.58      5.95 o
  -1   7   8      255.98      263.85     11.31 o
   0   7   8      178.49      154.65      7.09 o
   1   7   8      183.01      163.43     12.34 o
   2   7   8       23.92       20.30     10.23 o
   3   7   8        8.13        0.11     10.56 o
   4   7   8      181.27      169.49     12.75 o
   5   7   8        7.20       10.77      9.57 o
   6   7   8       22.18       26.84     10.44 o
   7   7   8        0.22       -3.45      9.03 o
   8   7   8        0.10      -10.85     10.85 o
   9   7   8        0.05       14.73     11.71 o
  10   7   8       10.06       18.34     12.49 o
 -12   8   8      199.74      175.81     17.90 o
 -11   8   8        5.42        6.79     15.43 o
 -10   8   8       17.85       17.42     14.54 o
  -9   8   8      391.41      485.72     22.60 o
  -8   8   8        3.18        0.46      7.48 o
  -7   8   8      272.48      256.90      9.65 o
  -6   8   8       50.78       59.00      7.23 o
  -5   8   8       20.93       22.69      6.49 o
  -4   8   8      177.74      176.08      7.49 o
  -3   8   8        0.30       -3.06      6.05 o
  -2   8   8       38.93       34.25      6.51 o
  -1   8   8        1.71        3.59      6.34 o
   0   8   8      186.70      160.79     10.45 o
   1   8   8      135.66      134.80     12.42 o
   2   8   8       74.80       85.06     11.81 o
   3   8   8        3.68        0.83     10.75 o
   4   8   8       44.67       59.07     11.57 o
   5   8   8       38.57       17.45     16.05 o
   6   8   8       12.12       10.63     11.84 o
   7   8   8        0.29       -5.32     10.69 o
   8   8   8        0.49        8.33     18.38 o
   9   8   8        3.24       -9.71     12.11 o
 -12   9   8        1.37      -18.41     28.49 o
 -11   9   8       61.75       46.53     16.09 o
 -10   9   8       12.19       26.56     14.66 o
  -9   9   8       37.57       58.08     14.38 o
  -8   9   8      240.33      213.99     13.87 o
  -7   9   8       11.11       10.92      6.93 o
  -6   9   8      206.28      228.22      8.74 o
  -5   9   8      199.51      238.76      8.74 o
  -4   9   8       33.90       27.31      7.12 o
  -3   9   8      344.34      327.48      9.45 o
  -2   9   8       24.92       29.36      6.48 o
  -1   9   8        9.12       11.41      8.39 o
   0   9   8       93.45       64.82     10.12 o
   1   9   8       57.03       44.58     11.65 o
   2   9   8       86.77       82.96     11.97 o
   3   9   8       35.90       27.26     11.75 o
   4   9   8        5.67       -6.26     11.42 o
   5   9   8       72.85       96.64     13.02 o
   6   9   8        3.41      -12.45     12.45 o
   7   9   8       11.32       -8.42     13.09 o
   8   9   8       15.29       29.77     14.99 o
   9   9   8        5.00       27.67     15.83 o
 -11  10   8        2.19        0.14     15.61 o
 -10  10   8        7.07        3.03     15.36 o
  -9  10   8        6.97       -1.30     15.51 o
  -8  10   8       17.10       11.35     10.44 o
  -7  10   8        2.78        0.21      8.75 o
  -6  10   8       18.19       14.61      6.81 o
  -5  10   8       67.30       61.16      8.00 o
  -4  10   8       56.84       44.66      7.71 o
  -3  10   8        1.68       -1.72      6.75 o
  -2  10   8      268.19      263.98      9.68 o
  -1  10   8      114.44      128.92     10.06 o
   0  10   8       20.21       25.39     10.16 o
   1  10   8      219.23      230.26     14.50 o
   2  10   8       28.88       26.54     12.00 o
   3  10   8       81.41       76.15     12.76 o
   4  10   8      119.06      128.10     13.38 o
   5  10   8        6.29       15.45     19.48 o
   6  10   8       43.38       72.46     13.58 o
   7  10   8        5.92       27.52     14.49 o
   8  10   8        1.75       -8.76     19.52 o
 -10  11   8       60.68       60.12     16.18 o
  -9  11   8        8.57       12.33     15.22 o
  -8  11   8       75.49       81.22     14.30 o
  -7  11   8       36.64       30.79     10.50 o
  -6  11   8       15.29       11.24      8.11 o
  -5  11   8      213.83      215.36      9.68 o
  -4  11   8       27.93       35.51      7.84 o
  -3  11   8      162.93      158.91     11.35 o
  -2  11   8      174.61      199.79     10.77 o
  -1  11   8       51.02       37.90      9.44 o
   0  11   8      235.94      223.57     12.57 o
   1  11   8       63.83       67.31     10.92 o
   2  11   8       32.05       29.10     12.65 o
   3  11   8       43.91       49.34     13.04 o
   4  11   8       15.47       13.17     13.19 o
   5  11   8       22.65       35.48     13.87 o
   6  11   8       12.97       17.94     17.75 o
   7  11   8        5.50        6.79     14.85 o
  -9  12   8      138.18      127.23     20.31 o
  -8  12   8        9.64       15.92     13.79 o
  -7  12   8      100.29      109.19     12.48 o
  -6  12   8      199.96      223.05     12.14 o
  -5  12   8        2.43        6.55      6.85 o
  -4  12   8      148.73      168.65      9.03 o
  -3  12   8      138.75      150.22     11.74 o
  -2  12   8       11.29        5.15     10.48 o
  -1  12   8      163.15      160.78     14.07 o
   0  12   8       18.34       24.30     10.06 o
   1  12   8        1.47       -8.66     11.37 o
   2  12   8      139.16      151.46     14.83 o
   3  12   8       11.60       25.96     13.16 o
   4  12   8       72.20       81.35     14.74 o
   5  12   8       25.30       55.33     15.21 o
   6  12   8        8.39       13.69     15.13 o
  -8  13   8       63.01       46.48     12.93 o
  -7  13   8       25.46       15.27     11.90 o
  -6  13   8        0.06      -12.10     12.10 o
  -5  13   8       62.01       63.03     14.27 o
  -4  13   8        0.87        2.44      7.24 o
  -3  13   8       12.77       19.07      9.67 o
  -2  13   8      151.25      161.53     12.22 o
  -1  13   8        0.71        2.46     11.26 o
   0  13   8       79.54       62.90     11.79 o
   1  13   8      106.71      131.02     20.11 o
   2  13   8       36.85       19.48     22.29 o
   3  13   8       76.53       84.13     15.28 o
   4  13   8       18.04       14.49     15.41 o
   5  13   8       20.01       12.74     15.53 o
  -6  14   8      147.35      173.67     12.51 o
  -5  14   8        3.09        1.99      9.16 o
  -4  14   8       16.37        0.92     17.25 o
  -3  14   8       30.71       45.09     11.39 o
  -2  14   8        0.24       -0.44     10.12 o
  -1  14   8       64.72       55.73     10.73 o
   0  14   8        5.63       -6.69     11.76 o
   1  14   8       19.90        5.45     15.11 o
   2  14   8        6.29      -13.88     13.88 o
   3  14   8        2.24        6.19     18.13 o
   4  14   8        0.96       13.50     15.87 o
  -4  15   8       56.27       63.25     37.18 o
  -3  15   8        1.57       -1.97     11.39 o
  -2  15   8       52.05       55.88      9.31 o
  -1  15   8        2.39        8.82     10.95 o
   0  15   8        0.29       -8.91     11.25 o
   1  15   8       16.50       32.50     13.55 o
 -13   1   9       13.18       16.93     10.14 o
 -12   1   9        4.46      -10.10     10.10 o
 -11   1   9       52.81       65.73     10.99 o
 -10   1   9       55.68       47.62      9.31 o
  -9   1   9       83.59       73.29      9.27 o
  -8   1   9        8.21       -5.49      9.33 o
  -7   1   9       12.19       22.96      9.19 o
  -6   1   9       70.12       80.46     10.88 o
  -5   1   9      265.59      255.13     12.72 o
  -4   1   9        0.63       -5.90      9.74 o
  -3   1   9       64.01       61.00      8.58 o
  -2   1   9       65.23       67.76      6.89 o
  -1   1   9       38.70       23.87      6.12 o
   0   1   9       11.04       15.85      6.09 o
   1   1   9      184.96      193.28      7.40 o
   2   1   9      311.62      321.25      8.46 o
   3   1   9       63.95       76.49      6.70 o
   4   1   9       14.06       11.75      6.59 o
   5   1   9        1.57        7.87      7.04 o
   6   1   9       13.76       26.25      8.93 o
   7   1   9       54.37       91.28     29.76 o
   8   1   9        0.51      -16.62     16.62 o
   9   1   9       24.11       29.52     17.89 o
  10   1   9       10.14       20.79     21.51 o
 -13   2   9       22.86       12.27      9.66 o
 -12   2   9        0.01       -9.78     10.59 o
 -11   2   9        1.53        3.52      8.22 o
 -10   2   9        2.80       -1.19     10.38 o
  -9   2   9       12.06       14.55      8.96 o
  -8   2   9       51.35       40.04      8.69 o
  -7   2   9       57.99       75.16      9.76 o
  -6   2   9      344.59      325.15     12.05 o
  -5   2   9        7.29        5.78     15.57 o
  -4   2   9       39.92       41.65      8.50 o
  -3   2   9      680.94      623.69     14.65 o
  -2   2   9        0.67        9.15      7.12 o
  -1   2   9        1.21       -5.02      6.32 o
   0   2   9      404.96      378.59     10.27 o
   1   2   9       97.72       95.38      6.62 o
   2   2   9      141.38      152.57      7.41 o
   3   2   9        4.04       13.76      6.34 o
   4   2   9        1.21       -1.00      6.40 o
   5   2   9        0.71       -3.76      9.22 o
   6   2   9        2.19       -9.94     11.35 o
   7   2   9       20.33       26.11      9.02 o
   8   2   9        3.05       -4.78     16.84 o
   9   2   9        1.47       -7.51     17.76 o
  10   2   9        9.93      -10.09     31.22 o
 -13   3   9        0.07        7.43     26.36 o
 -12   3   9       39.15       42.97     11.47 o
 -11   3   9      104.02      116.32     10.32 o
 -10   3   9        7.17       18.71     10.21 o
  -9   3   9      130.60      128.56     10.96 o
  -8   3   9        7.49       -2.96      8.39 o
  -7   3   9      178.79      169.02      9.58 o
  -6   3   9       39.74       29.07      9.23 o
  -5   3   9        4.07       -7.39      7.39 o
  -4   3   9      433.33      456.73     12.60 o
  -3   3   9       43.31       38.84      7.65 o
  -2   3   9        3.19        9.62      7.14 o
  -1   3   9      168.24      169.48      8.44 o
   0   3   9        0.19       -2.30      6.62 o
   1   3   9      359.31      353.00      8.79 o
   2   3   9       86.07       79.38      6.64 o
   3   3   9        8.09       12.37      5.55 o
   4   3   9      123.15      108.66      9.21 o
   5   3   9        1.05       22.55      9.60 o
   6   3   9       50.66       54.56     10.40 o
   7   3   9        0.58       -9.58      9.58 o
   8   3   9        1.22       13.92     10.04 o
   9   3   9        0.39       16.69     18.02 o
 -12   4   9        8.63        0.59      9.15 o
 -11   4   9       50.89       61.87      9.69 o
 -10   4   9        4.67       12.95      9.48 o
  -9   4   9        0.49       -9.63      9.63 o
  -8   4   9      185.95      210.84     12.96 o
  -7   4   9       19.86       -6.35      8.29 o
  -6   4   9        1.70       -3.18      9.27 o
  -5   4   9       10.20       12.09      7.97 o
  -4   4   9        3.53        4.17      6.98 o
  -3   4   9      241.17      253.21      9.67 o
  -2   4   9       23.00       24.07      7.35 o
  -1   4   9      232.70      240.19      9.14 o
   0   4   9       77.08       86.27      7.40 o
   1   4   9       12.23       13.01      6.90 o
   2   4   9       31.45       43.50      6.43 o
   3   4   9      190.81      189.07      9.89 o
   4   4   9        9.61        6.54      8.45 o
   5   4   9      292.68      306.06     11.71 o
   6   4   9       50.31       36.74     10.27 o
   7   4   9        3.57       15.95     10.43 o
   8   4   9      126.58      131.74     11.68 o
   9   4   9        6.49       15.71      9.81 o
 -12   5   9       35.91       28.38     16.83 o
 -11   5   9        1.71       -1.63      8.56 o
 -10   5   9       14.95       -4.68      8.16 o
  -9   5   9      155.17      141.62     10.85 o
  -8   5   9        1.84       16.07      9.49 o
  -7   5   9      118.76      118.39      9.21 o
  -6   5   9      132.08      127.13      9.04 o
  -5   5   9        2.14        1.75      6.70 o
  -4   5   9      209.96      194.74      8.68 o
  -3   5   9      213.21      207.08      8.66 o
  -2   5   9       42.18       59.35      7.74 o
  -1   5   9      251.62      249.38      9.24 o
   0   5   9      114.44      102.58     10.39 o
   1   5   9        5.92        3.98      7.22 o
   2   5   9       79.84       68.83      9.78 o
   3   5   9       50.55       58.16     11.21 o
   4   5   9      144.63      168.73     10.12 o
   5   5   9       96.24       94.07     10.41 o
   6   5   9        2.61        0.33     12.63 o
   7   5   9       70.79       64.69     13.43 o
   8   5   9        8.55       17.37     11.50 o
   9   5   9       14.88       24.53     11.42 o
 -12   6   9       56.59       72.98     17.73 o
 -11   6   9       55.45       77.49     14.31 o
 -10   6   9       62.25       80.36      9.08 o
  -9   6   9        0.15       -8.86      9.53 o
  -8   6   9       81.00       76.68     10.20 o
  -7   6   9      124.46      106.92     10.06 o
  -6   6   9      202.96      207.07      9.28 o
  -5   6   9      441.42      414.04     10.26 o
  -4   6   9       22.68       23.55      6.95 o
  -3   6   9      113.45      130.04      7.96 o
  -2   6   9      306.24      298.89     10.15 o
  -1   6   9        1.71        7.85      7.96 o
   0   6   9      624.27      639.68     15.39 o
   1   6   9      319.89      308.27     15.40 o
   2   6   9      228.44      255.48     14.73 o
   3   6   9      160.21      154.93     13.44 o
   4   6   9       77.18       54.07     10.72 o
   5   6   9       30.00       26.29     10.77 o
   6   6   9       16.30        4.98     11.22 o
   7   6   9       10.95       15.04     12.02 o
   8   6   9        6.95       -0.29     11.95 o
   9   6   9        1.37        6.05     15.00 o
 -11   7   9       67.93       92.18     20.99 o
 -10   7   9       12.68        2.25     12.12 o
  -9   7   9        3.46       -5.22      8.74 o
  -8   7   9       69.68       72.89     10.01 o
  -7   7   9       38.12       36.73      9.87 o
  -6   7   9      120.17      156.28      9.50 o
  -5   7   9       53.52       43.20      7.49 o
  -4   7   9      153.29      155.32      7.96 o
  -3   7   9       48.34       57.50      8.14 o
  -2   7   9      300.24      290.41     10.06 o
  -1   7   9      216.76      204.38      9.46 o
   0   7   9       24.07       21.25      8.01 o
   1   7   9      210.51      226.43     14.69 o
   2   7   9       35.64       43.93     27.26 o
   3   7   9      278.67      273.48     15.51 o
   4   7   9       97.71      102.00     13.25 o
   5   7   9       12.72        9.09     10.61 o
   6   7   9       55.57       61.05     22.05 o
   7   7   9        2.85        4.60     14.17 o
   8   7   9        8.12        7.44     12.41 o
 -11   8   9       11.65       18.15     17.28 o
 -10   8   9       72.61       91.87     14.35 o
  -9   8   9        7.39       12.85      8.02 o
  -8   8   9       41.74       29.42      9.10 o
  -7   8   9      189.61      185.54      9.94 o
  -6   8   9       17.35       12.64      9.21 o
  -5   8   9      253.59      237.73     13.84 o
  -4   8   9       22.99       21.24      7.75 o
  -3   8   9       28.58       32.12      9.49 o
  -2   8   9      154.26      168.00      8.80 o
  -1   8   9        0.09        5.33      6.93 o
   0   8   9       10.16       11.56     12.53 o
   1   8   9        3.57       -7.66     11.87 o
   2   8   9        7.56       14.16     12.09 o
   3   8   9       15.19       34.04     12.95 o
   4   8   9        0.21       25.55     12.76 o
   5   8   9       19.82       18.98     13.21 o
   6   8   9       20.27       30.15     18.93 o
   7   8   9        5.82        7.35     15.09 o
   8   8   9       21.39       49.98     20.87 o
 -10   9   9        0.08       -4.33     15.76 o
  -9   9   9       37.42       48.89     13.53 o
  -8   9   9        9.27        3.82      7.97 o
  -7   9   9       61.41       60.85      8.95 o
  -6   9   9       33.29       32.77      8.82 o
  -5   9   9       50.87       47.93      8.68 o
  -4   9   9       59.81       45.46      8.58 o
  -3   9   9       63.36       58.27      7.84 o
  -2   9   9        0.12       -4.99      7.29 o
  -1   9   9       91.87       99.97     13.53 o
   0   9   9      102.06      132.23     13.44 o
   1   9   9       30.19       25.50     12.69 o
   2   9   9      269.55      258.48     15.72 o
   3   9   9       49.03       52.34     13.37 o
   4   9   9       10.75       -2.88     13.24 o
   5   9   9       35.68       35.58     29.47 o
   6   9   9        0.22       13.70     14.63 o
   7   9   9       58.60      102.01     21.00 o
  -9  10   9        6.83       -5.85     19.19 o
  -8  10   9        0.48       -2.34     13.04 o
  -7  10   9       37.19       48.47      8.44 o
  -6  10   9        1.27       -8.46      8.46 o
  -5  10   9        4.75        6.72      8.53 o
  -4  10   9      104.75      102.29      9.01 o
  -3  10   9        0.03        5.60      8.78 o
  -2  10   9       76.32       88.42     10.52 o
  -1  10   9      203.16      220.26     13.10 o
   0  10   9       63.97       54.87     13.85 o
   1  10   9       11.75      -10.11     21.40 o
   2  10   9       21.88       31.21     17.40 o
   3  10   9      114.26      121.94     14.70 o
   4  10   9        0.76        3.19     13.96 o
   5  10   9        9.85       21.50     14.41 o
   6  10   9       14.98       40.06     19.42 o
  -8  11   9      154.48      190.04     14.82 o
  -7  11   9        6.16       25.21     11.43 o
  -6  11   9       36.08       29.18      8.09 o
  -5  11   9       68.91       60.78      8.92 o
  -4  11   9        2.35       -3.58      8.22 o
  -3  11   9       85.36       85.16      9.21 o
  -2  11   9        5.88       24.84     18.03 o
  -1  11   9       10.42        6.27     16.73 o
   0  11   9       69.58       63.04     14.34 o
   1  11   9       22.01        6.26     13.67 o
   2  11   9        2.76        2.37     15.48 o
   3  11   9       50.01       76.13     15.53 o
   4  11   9        2.11        1.94     14.37 o
   5  11   9       38.44       54.78     15.38 o
  -7  12   9       31.60       25.04     11.92 o
  -6  12   9       48.24       51.54      8.63 o
  -5  12   9        2.32       -0.54      7.95 o
  -4  12   9      182.11      176.31      9.91 o
  -3  12   9        4.40       -3.98     11.87 o
  -2  12   9       15.47       10.04     11.90 o
  -1  12   9       46.37       41.37     14.09 o
   0  12   9        3.55        2.83     13.79 o
   1  12   9       81.87       84.86     17.89 o
   2  12   9       52.65       77.83     19.25 o
   3  12   9        5.08      -18.11     18.11 o
   4  12   9       55.94       54.03     23.81 o
  -5  13   9      114.70      122.31      9.90 o
  -4  13   9       12.09       12.27     10.32 o
  -3  13   9        4.80       -4.89     11.95 o
  -2  13   9       86.99       78.51     12.75 o
  -1  13   9        5.95      -11.93     13.64 o
   0  13   9        4.77       -1.62     16.23 o
   1  13   9       14.27       43.09     19.60 o
   2  13   9        1.18        7.31     28.36 o
 -11   0  10        0.36        9.42     18.84 o
 -10   0  10        5.30      -14.59     14.59 o
  -9   0  10      199.36      180.89     32.09 o
  -8   0  10      147.45      171.99     19.33 o
  -7   0  10       85.32       89.79     26.29 o
  -6   0  10      102.63      120.57     18.01 o
  -5   0  10      118.04      137.99     17.90 o
  -4   0  10       61.02       66.77     16.19 o
  -3   0  10      197.24      193.36     17.92 o
  -2   0  10      401.98      421.75     17.35 o
  -1   0  10      551.19      564.79     18.04 o
   0   0  10       72.59       74.95     10.74 o
   1   0  10       83.02       96.35     15.47 o
   2   0  10      278.57      243.65     14.01 o
   3   0  10       39.85       43.41     11.12 o
   4   0  10      134.36      133.20     11.84 o
   5   0  10       20.93       22.30      9.78 o
   6   0  10        4.11       15.66     23.39 o
   7   0  10        8.33       -7.07     24.30 o
   8   0  10       16.31       77.93     26.31 o
 -11   1  10        0.63      -11.52     11.52 o
 -10   1  10       44.27       40.71     13.44 o
  -9   1  10        4.74        7.06     11.08 o
  -8   1  10       67.79       33.38     12.34 o
  -7   1  10       13.09        4.55     11.71 o
  -6   1  10        0.94       -3.96     11.46 o
  -5   1  10      341.57      344.03     27.33 o
  -4   1  10       23.83       56.58     11.38 o
  -3   1  10       97.24       97.78      9.87 o
  -2   1  10      172.52      165.10     12.98 o
  -1   1  10       83.37       99.62      8.18 o
   0   1  10      149.37      160.21      7.83 o
   1   1  10       18.26       16.49      6.89 o
   2   1  10       65.36       78.43      7.80 o
   3   1  10      108.27       90.87      8.34 o
   4   1  10        4.99       11.68      7.84 o
   5   1  10       83.88       91.79     10.58 o
   6   1  10       10.71       19.44      9.86 o
   7   1  10       11.80       16.85     17.93 o
   8   1  10       16.00       11.90     19.37 o
 -11   2  10        3.01       -7.74     11.49 o
 -10   2  10        1.50        4.57     11.40 o
  -9   2  10        1.53        2.14     11.06 o
  -8   2  10      163.79      164.45     12.15 o
  -7   2  10       24.30       33.96     12.00 o
  -6   2  10       66.78       57.58     11.93 o
  -5   2  10        2.40       22.21     11.45 o
  -4   2  10       75.13       96.25     11.92 o
  -3   2  10        1.44       -9.15      9.15 o
  -2   2  10        6.12        5.78      8.31 o
  -1   2  10       31.03       24.00      8.26 o
   0   2  10        0.05       -1.59      7.32 o
   1   2  10       35.46       37.32      7.44 o
   2   2  10        2.08        0.00      7.18 o
   3   2  10       23.47       30.94      7.49 o
   4   2  10       53.26       58.62     10.75 o
   5   2  10       36.22       28.86     10.52 o
   6   2  10       40.46       52.72     10.68 o
   7   2  10       25.60       41.34      9.17 o
   8   2  10       12.00       25.63     24.11 o
 -11   3  10      133.47      145.94     10.63 o
 -10   3  10       41.05       45.40     11.78 o
  -9   3  10        0.01        1.09     12.49 o
  -8   3  10       69.98       80.46     11.33 o
  -7   3  10      273.54      278.28     18.00 o
  -6   3  10       87.96       75.96     12.34 o
  -5   3  10       26.44       26.38     11.75 o
  -4   3  10       52.21       68.54     10.36 o
  -3   3  10       45.34       39.13      8.68 o
  -2   3  10       35.42       41.15      8.47 o
  -1   3  10       50.69       53.68      8.44 o
   0   3  10      165.71      161.62     10.18 o
   1   3  10       28.70       27.84      7.92 o
   2   3  10        5.47       11.42      7.10 o
   3   3  10       42.84       50.21      8.04 o
   4   3  10        2.37        9.82     10.69 o
   5   3  10        2.59       -7.32     13.56 o
   6   3  10       57.28       80.18     15.88 o
   7   3  10        5.98        5.74     12.36 o
   8   3  10       32.98       42.50     11.89 o
 -11   4  10       33.04       50.51      9.87 o
 -10   4  10        3.17        6.99     11.30 o
  -9   4  10       23.47       13.07     10.99 o
  -8   4  10       10.14       -0.20     12.45 o
  -7   4  10       21.77        6.31     10.55 o
  -6   4  10       26.39       25.16     10.72 o
  -5   4  10        7.22       12.93      9.64 o
  -4   4  10      120.52      132.22     11.42 o
  -3   4  10       13.40       15.03      8.53 o
  -2   4  10        8.56       -1.22      8.36 o
  -1   4  10       28.08       32.17      9.10 o
   0   4  10       83.30       56.34      9.18 o
   1   4  10       53.39       51.03     10.73 o
   2   4  10       76.91       72.49     12.09 o
   3   4  10       22.65       13.40     11.20 o
   4   4  10        2.70       13.14     10.78 o
   5   4  10        1.20       -4.58     11.50 o
   6   4  10       19.26       31.09     11.46 o
   7   4  10        2.24       22.47     11.38 o
 -11   5  10      104.39      126.79     41.39 o
 -10   5  10        6.96        4.36     10.30 o
  -9   5  10       35.05       15.43     10.96 o
  -8   5  10        7.68       -3.89     11.90 o
  -7   5  10        2.66       11.39     10.04 o
  -6   5  10       15.27       -1.13     10.33 o
  -5   5  10        5.00       11.42      8.92 o
  -4   5  10       20.80       19.50     10.08 o
  -3   5  10       42.83       47.54      8.81 o
  -2   5  10       71.91       72.50      9.63 o
  -1   5  10        5.81       -1.54      9.02 o
   0   5  10        1.03        8.00      8.43 o
   1   5  10       15.55       24.60      9.82 o
   2   5  10        4.28       27.21     12.65 o
   3   5  10       34.47       23.87     13.77 o
   4   5  10       15.09        0.31     14.33 o
   5   5  10        0.12       -0.90     11.16 o
   6   5  10        0.19       -2.45     11.78 o
   7   5  10        8.73        1.63     12.61 o
 -10   6  10       29.75       17.99      9.27 o
  -9   6  10       38.87       10.74     13.19 o
  -8   6  10       63.57       76.18     11.47 o
  -7   6  10       36.38       36.84     10.69 o
  -6   6  10       28.38       29.83      8.83 o
  -5   6  10      125.84      131.65     10.00 o
  -4   6  10        0.05       -2.72     10.91 o
  -3   6  10       57.22       50.98      9.99 o
  -2   6  10       15.84       20.01      9.26 o
  -1   6  10       51.53       64.49      9.26 o
   0   6  10        1.94       10.81      7.84 o
   1   6  10        5.71        4.14     17.27 o
   2   6  10       25.91       44.70     13.16 o
   3   6  10        6.28        3.87     12.91 o
   4   6  10       82.69       87.65     20.63 o
   5   6  10       15.38       -8.52     13.96 o
   6   6  10       59.72       65.46     12.81 o
   7   6  10       33.41       37.53     12.99 o
 -10   7  10        2.93        7.24     14.94 o
  -9   7  10       19.13       18.89     10.12 o
  -8   7  10        2.75       -5.46     10.80 o
  -7   7  10       50.74       56.47     10.87 o
  -6   7  10       25.25        5.86      9.20 o
  -5   7  10       13.40        0.73      9.28 o
  -4   7  10      151.80      159.13     12.55 o
  -3   7  10      167.37      196.64     11.14 o
  -2   7  10        0.20        5.57      9.14 o
  -1   7  10       23.54       23.80      8.57 o
   0   7  10        3.37       -5.97     20.96 o
   1   7  10        3.29        4.52     13.46 o
   2   7  10       11.62      -10.65     13.50 o
   3   7  10       27.75       38.10     21.51 o
   4   7  10        0.75       -4.18     15.73 o
   5   7  10        3.14        1.36     18.99 o
   6   7  10        6.87        0.04     15.18 o
  -9   8  10       13.15       10.56      9.56 o
  -8   8  10        1.31       -1.66     10.77 o
  -7   8  10        9.71        9.41     10.53 o
  -6   8  10        4.61       -1.90     10.55 o
  -5   8  10       12.85        2.83      9.30 o
  -4   8  10        1.27        1.59      9.22 o
  -3   8  10        5.95        0.91      8.90 o
  -2   8  10       47.29       43.99      9.29 o
  -1   8  10        5.34       -3.63      8.89 o
   0   8  10       73.08      107.03     14.95 o
   1   8  10       68.71       69.32     14.70 o
   2   8  10       25.86       26.35     13.98 o
   3   8  10      124.46      150.67     15.85 o
   4   8  10       51.17       62.91     14.95 o
   5   8  10        9.91       41.90     15.41 o
  -8   9  10       53.87       63.79     17.65 o
  -7   9  10        0.11       -4.85     10.41 o
  -6   9  10      115.84      111.94     10.33 o
  -5   9  10        0.76       -3.44      9.46 o
  -4   9  10        5.70       -4.41      9.01 o
  -3   9  10       54.23       47.92      9.00 o
  -2   9  10        6.62        9.89      8.08 o
  -1   9  10        1.49       15.08     15.48 o
   0   9  10      100.85      114.92     15.07 o
   1   9  10       55.44       79.79     15.40 o
   2   9  10       14.65       26.61     14.64 o
   3   9  10        2.83       17.08     15.30 o
   4   9  10       49.53       55.94     15.40 o
   5   9  10        8.43       -3.34     16.08 o
  -7  10  10      159.55      160.61     10.80 o
  -6  10  10       14.63       31.45      9.96 o
  -5  10  10       94.59       82.68     10.09 o
  -4  10  10      197.82      192.72     10.50 o
  -3  10  10       27.92       23.74      8.82 o
  -2  10  10      113.05      127.25     16.70 o
  -1  10  10       22.81       60.02     14.90 o
   0  10  10       30.05       63.60     14.90 o
   1  10  10      135.97      125.52     16.11 o
   2  10  10        8.41      -14.66     14.66 o
   3  10  10        1.55       -3.92     14.99 o
   4  10  10       18.45       -4.15     24.61 o
  -5  11  10       34.36       28.79      9.73 o
  -4  11  10        3.42       -4.43      8.69 o
  -3  11  10      109.35      121.36     13.58 o
  -2  11  10        5.44       21.34     14.86 o
  -1  11  10       58.77       41.53     18.64 o
   0  11  10       20.81       31.74     15.68 o
   1  11  10       16.68       29.28     15.77 o
   2  11  10       12.20       11.88     15.99 o
  -2  12  10        1.21       11.37     19.00 o
  -1  12  10       40.62       41.02     19.95 o
  -9   1  11       26.12        6.32     13.87 o
  -8   1  11       44.60       53.53     26.31 o
  -7   1  11       53.36       32.99     16.26 o
  -6   1  11       46.93       48.65     13.29 o
  -5   1  11        4.07        0.68     12.81 o
  -4   1  11       27.27       15.20     12.57 o
  -3   1  11       87.65       97.66     12.90 o
  -2   1  11       26.15       40.75     10.89 o
  -1   1  11        0.28       -0.85      9.14 o
   0   1  11       38.17       46.51      9.61 o
   1   1  11      108.87      106.32      9.69 o
   2   1  11       13.66       22.10      8.82 o
   3   1  11       36.93       27.74      8.75 o
   4   1  11       43.72       47.19      7.81 o
   5   1  11        4.63       -0.80     10.77 o
   6   1  11       27.54       47.47     19.76 o
  -9   2  11       27.37       23.96     16.37 o
  -8   2  11        0.23       -1.08     13.76 o
  -7   2  11        0.10        6.45     13.27 o
  -6   2  11       52.23       56.01     13.33 o
  -5   2  11        7.93        8.90     12.77 o
  -4   2  11        4.94       30.39     12.62 o
  -3   2  11       46.98       52.90     14.55 o
  -2   2  11        9.20       -1.83      9.01 o
  -1   2  11       22.34       13.82     10.17 o
   0   2  11       57.34       50.60      9.51 o
   1   2  11        0.04       -8.90      8.90 o
   2   2  11       15.80       11.86      8.65 o
   3   2  11        2.10       14.02      8.03 o
   4   2  11        1.01       19.68     12.11 o
   5   2  11        3.21        9.64     20.45 o
   6   2  11        0.24      -22.58     22.58 o
  -9   3  11       22.52       42.24     16.90 o
  -8   3  11       30.08       35.13     16.06 o
  -7   3  11       15.71       11.05     13.25 o
  -6   3  11        0.21        0.46     12.89 o
  -5   3  11        5.82        6.09     12.78 o
  -4   3  11       19.11       19.14     11.85 o
  -3   3  11        0.02       -8.70     10.28 o
  -2   3  11       56.31       67.11     10.62 o
  -1   3  11        3.72        2.77     10.01 o
   0   3  11        3.42       15.00     10.19 o
   1   3  11       17.50        4.00      8.82 o
   2   3  11        1.69        2.06      8.73 o
   3   3  11       14.29       16.86     16.41 o
   4   3  11        0.57        4.88     11.96 o
   5   3  11        3.46        5.79     12.03 o
  -9   4  11        3.51        0.41     17.79 o
  -8   4  11       19.26       25.53     13.71 o
  -7   4  11       34.39       56.92     13.83 o
  -6   4  11       85.09       78.64     14.14 o
  -5   4  11       25.23       37.86     13.10 o
  -4   4  11        0.91       -3.40     10.62 o
  -3   4  11       64.98       68.88     11.07 o
  -2   4  11        2.32       15.73     10.17 o
  -1   4  11       96.72       87.26     10.52 o
   0   4  11        1.51       17.31      9.94 o
   1   4  11        1.92       -8.50      9.04 o
   2   4  11       46.34       50.62     12.61 o
   3   4  11       23.19       11.53     14.62 o
   4   4  11        4.11       -1.32     12.27 o
   5   4  11        2.01        5.87     12.68 o
  -8   5  11        0.42       -0.21     13.81 o
  -7   5  11       24.43       34.88     13.21 o
  -6   5  11       29.49       22.30     13.38 o
  -5   5  11       89.01       90.01     11.80 o
  -4   5  11       75.88       77.62     15.39 o
  -3   5  11        2.36       -1.10     10.78 o
  -2   5  11       86.45       92.38     10.90 o
  -1   5  11       59.87       62.63     10.31 o
   0   5  11       35.48       51.63      9.59 o
   1   5  11       56.63       55.36     15.10 o
   2   5  11        0.21        6.19     18.71 o
   3   5  11       10.77       13.12     19.91 o
   4   5  11       14.42       23.27     15.27 o
   5   5  11        1.06        8.20     23.80 o
  -8   6  11       73.80       77.26     14.56 o
  -7   6  11        2.63      -13.25     13.25 o
  -6   6  11        1.65      -14.82     14.82 o
  -5   6  11       45.10       56.05     13.18 o
  -4   6  11        2.23        0.46     11.53 o
  -3   6  11        3.39       17.86     10.84 o
  -2   6  11      131.10      146.99     11.63 o
  -1   6  11       24.88       19.95      9.96 o
   0   6  11      110.00      106.05     11.42 o
   1   6  11       21.14        9.20     14.47 o
   2   6  11        4.56       22.14     15.36 o
   3   6  11        4.22      -10.12     19.71 o
   4   6  11        4.61      -15.80     20.88 o
  -7   7  11        7.81       -2.72     13.16 o
  -6   7  11       26.61       39.37     21.60 o
  -5   7  11       20.96        4.06     18.23 o
  -4   7  11       20.20       19.90     11.40 o
  -3   7  11       16.92       11.14     10.82 o
  -2   7  11        3.96       22.56     14.43 o
  -1   7  11       34.91       51.76      9.04 o
   0   7  11        6.15        0.64     15.14 o
   1   7  11       34.90       28.38     15.17 o
   2   7  11       36.23       60.12     15.52 o
   3   7  11        2.25      -15.22     15.22 o
  -6   8  11        1.98       -8.77     16.12 o
  -5   8  11       63.68       72.31     11.77 o
  -4   8  11        0.24        4.18     12.50 o
  -3   8  11       47.47       39.33     10.78 o
  -2   8  11        2.54        0.64      9.57 o
  -1   8  11        5.91       -0.56     15.53 o
   0   8  11        6.72       27.92     15.96 o
   1   8  11        2.11       19.30     15.77 o
   2   8  11       47.06       71.66     22.24 o
  -4   9  11       48.35       30.72     11.45 o
  -3   9  11       66.15       63.98     14.93 o
  -2   9  11       21.88       12.56     15.90 o
  -1   9  11       93.77      126.99     20.80 o
   0   9  11        7.99        6.44     16.10 o
  -6   0  12        9.11      -19.64     19.64 o
  -5   0  12       11.10       19.20     20.13 o
  -4   0  12       83.36       74.13     20.42 o
  -3   0  12       50.83       69.36     30.50 o
  -2   0  12       48.76       67.80     20.02 o
  -1   0  12       69.24       83.28     34.97 o
   0   0  12       11.00       17.74     14.46 o
   1   0  12       35.51       38.40     18.37 o
   2   0  12       31.34       32.12     14.40 o
  -6   1  12       27.97       28.56     14.58 o
  -5   1  12        2.61       20.10     14.37 o
  -4   1  12       10.33       23.31     13.90 o
  -3   1  12       15.44       19.50     13.62 o
  -2   1  12        0.69        1.55     13.48 o
  -1   1  12       38.37       29.19     15.30 o
   0   1  12       26.95       23.07     11.37 o
   1   1  12        0.27       10.14      9.97 o
   2   1  12       14.39       18.48      9.85 o
  -6   2  12       16.39       15.96     14.40 o
  -5   2  12       52.17       69.69     15.83 o
  -4   2  12        7.26      -13.79     13.79 o
  -3   2  12        3.89        1.12     13.21 o
  -2   2  12        6.14       18.88     13.44 o
  -1   2  12        2.54       13.29     11.72 o
   0   2  12       24.53        6.02     14.30 o
   1   2  12       17.56       19.53     10.78 o
   2   2  12        2.02       -0.90      9.34 o
  -6   3  12       22.78       48.94     14.32 o
  -5   3  12       44.67       29.73     16.78 o
  -4   3  12       38.07       46.47     16.85 o
  -3   3  12       21.29       43.67     13.98 o
  -2   3  12       23.65       34.89     11.97 o
  -1   3  12        9.43       18.06     11.47 o
   0   3  12       20.13       18.65     12.12 o
   1   3  12        1.65       -8.95     16.84 o
   2   3  12        5.87        2.41     31.37 o
  -5   4  12       61.42       89.17     17.77 o
  -4   4  12       41.56       55.08     17.61 o
  -3   4  12        6.00       18.16     11.78 o
  -2   4  12        1.58        3.22     11.54 o
  -1   4  12       41.15       33.72     13.52 o
   0   4  12       13.53        6.82     10.74 o
   1   4  12        3.62       15.31      9.94 o
  -4   5  12        4.89       23.12     17.12 o
  -3   5  12       25.91        9.99     11.90 o
  -2   5  12        1.50       12.14     11.33 o
  -1   5  12        0.33      -10.87     10.87 o
   0   5  12        0.74       -8.81     16.89 o
 
